# Supplementary material for: Combinations of PARP Inhibitors with Temozolomide Drive PARP1 Trapping and Apoptosis in Ewing’s Sarcoma
Source: PLoS One. 2015 Oct 27;10(10):e0140988. doi: 10.1371/journal.pone.0140988 (PMC4624427; doi:10.1371/journal.pone.0140988)
Supplement: S1 Data — (XLSX) [file pone.0140988.s001.xlsx]

## Sheet: Guide
Supplementary Data File S1
A table of cell line drug sensitivity data for PARP inhibitors (olaparib, rucaparib, BMN-673 and veliparib),
S-phase damaging agents (camptothecin, cisplatin, SN-38, bleomycin, doxorubicin and gemcitabine) and
IGFR1 inhibitors (BMS754807 and OSI-906). IC50 values are natural logs and NA depicts "not analysed".
The maximum screening concentrations of the compounds are as follows:
OSI-906 (2.56uM)
Camptothecin (0.1uM)
Cisplatin (10uM)
Veliparib (5uM)
BMS754807 (10uM)
Rucaparib (5uM)
BMN-673 (10uM)
Bleomycin (50uM)
Doxorubicin (5uM)
Gemcitabine (0.05uM)
SN-38 (0.05uM)
Olaparib (10uM)

## Sheet: Suppl.Data
cell_line_name	cosmic_id	GDSC_DESC1	GDSC_DESC2	OSI-906	Camptothecin	Cisplatin	Veliparib	BMS754807	Rucaparib	BMN-673	Bleomycin	Doxorubicin	Gemcitabine	SN-38	Olaparib
201T	1287381	lung	lung_NSCLC_adenocarcinoma	-0.802	-3.83593	1.59298	6.32262	-0.357462	6.46957	NA	NA	NA	NA	NA	NA
22RV1	924100	urogenital_system	prostate	1.75789	-4.67621	3.23047	6.10443	2.20271	2.6765	1.88814	4.55186	-1.49845	-3.10872	-4.8527	4.94886
23132-87	910924	digestive_system	stomach	4.0592	-4.47817	5.58672	6.16656	2.29644	6.00094	1.80027	0.207943	-3.35176	-4.23172	-5.17197	3.16094
42-MG-BA	687561	nervous_system	glioma	5.11017	-5.54989	3.19556	5.67571	1.36561	2.31791	1.79266	-0.840159	-3.443	-5.56263	-5.68274	3.1897
451Lu	1287706	skin	melanoma	5.01137	-4.20449	1.7746	5.73386	NA	5.09889	2.98759	5.8554	-0.71147	-2.64645	-2.50848	6.68908
5637	687452	urogenital_system	Bladder	2.62292	-5.47684	1.50818	6.30917	0.804025	2.89705	1.60228	0.450747	-2.30517	-3.8632	-5.82578	3.96979
639-V	906798	urogenital_system	Bladder	3.29674	-6.87762	0.865181	3.52006	1.69172	5.78426	0.351253	0.077899	-2.96393	-4.31805	-6.23662	3.17411
647-V	906797	urogenital_system	Bladder	4.00447	-7.50656	4.61304	5.99632	2.36377	3.97355	-0.75641	1.26943	-3.36831	-5.3942	-7.34033	2.55693
697	906800	blood	lymphoblastic_leukemia	2.45751	-5.35238	2.33121	5.68673	-0.5688	0.416771	-4.15621	1.51972	-4.68571	-5.32714	-5.84647	1.60727
769-P	910922	kidney	kidney	4.20828	NA	NA	NA	NA	NA	0.517534	1.36677	-2.38277	-4.9626	-3.45728	2.74849
786-0	905947	kidney	kidney	2.88118	NA	NA	NA	6.02453	5.62869	3.03375	-0.133807	-3.12073	-4.90854	-5.69553	4.51845
8-MG-BA	687562	nervous_system	glioma	2.87157	-6.50101	1.68344	5.1367	1.18971	1.51093	-2.85922	-0.223504	-3.70401	-5.1806	-6.30012	1.77381
8305C	906795	thyroid	thyroid	3.81351	-2.36468	4.12057	6.0523	1.53133	2.91089	4.27215	4.07348	-0.795129	-2.00693	-3.06058	4.42041
8505C	924102	thyroid	thyroid	4.00043	-5.80466	2.59022	4.99104	NA	3.17058	2.47491	-0.501289	-3.04738	-3.73046	-4.28055	3.69499
A101D	910921	skin	melanoma	4.67541	-5.51603	1.32289	1.83124	2.17939	5.49337	2.04061	1.07386	-2.29668	-4.54378	-4.21383	4.08209
A172	687563	nervous_system	glioma	3.70993	NA	NA	NA	1.0478	2.63186	1.27732	1.63841	-2.72186	-4.43637	-4.21558	4.34568
A1847	1479981	urogenital_system	ovary	NA	-4.80369	2.34587	5.68374	1.27331	2.95408	NA	NA	NA	NA	NA	NA
A204	910784	soft_tissue	rhabdomyosarcoma	4.63295	NA	NA	NA	1.64255	2.85815	1.36844	-1.7232	-4.69482	-5.51229	-6.02668	2.47378
A2058	906792	skin	melanoma	3.90174	-6.39392	1.38559	4.5849	0.769918	3.70302	-4.38447	1.06326	-3.54757	-4.40032	-5.9662	NA
A253	906794	aero_digestive_tract	head_and_neck	5.39134	-3.41512	3.33615	6.21791	1.78055	6.31797	3.21116	-1.87366	-3.41988	-3.60653	-5.1998	4.00978
A2780	906804	urogenital_system	ovary	2.85727	-5.70752	1.57439	5.40341	0.172847	0.663149	-0.67485	3.44356	-0.398948	-1.29359	0.191371	2.80251
A3-KAW	910935	blood	B_cell_lymphoma	2.77069	-5.51128	5.58373	5.97462	3.0118	5.69996	0.745009	0.141208	-2.57514	-4.936	-6.81848	2.73501
A375	906793	skin	melanoma	-0.741975	-7.05401	0.277869	3.93378	-1.48954	3.02512	-1.02414	-1.73434	-4.14447	-6.25363	-6.83411	2.14363
A388	910697	skin	skin_other	4.93642	-4.80607	2.83345	5.64224	1.14798	4.55431	3.71489	1.09538	-1.79441	-3.90769	-4.76492	5.49519
A4-Fuk	910934	blood	B_cell_lymphoma	-3.57325	-5.18075	2.14803	6.25568	-1.74678	6.1126	3.13841	4.58331	-0.957659	-2.62904	-4.13078	6.66481
A427	910851	lung	lung_NSCLC_not_specified	1.1808	-5.46051	5.85894	4.39579	0.244765	3.36391	4.22745	0.932518	-1.56098	-4.15205	-3.12734	4.40874
A431	910925	skin	skin_other	4.85086	-4.83357	4.66451	5.89954	0.967179	3.64155	3.14378	-0.484186	-1.75964	-4.02942	-5.76107	3.12888
A498	905948	kidney	kidney	3.63024	-4.95087	2.97472	5.84217	2.39198	5.27041	3.55447	1.00881	-3.00005	-3.80626	-4.0272	4.29222
A549	905949	lung	lung_NSCLC_adenocarcinoma	3.10351	-4.32085	3.63175	4.88099	0.477652	4.2649	1.32978	-0.94415	-3.54894	-5.06553	-5.81684	3.2269
A673	684052	soft_tissue	rhabdomyosarcoma	2.33896	NA	NA	NA	-0.750388	1.6782	-3.34555	1.2961	-2.81093	-5.29613	-7.36758	1.33019
A704	910920	kidney	kidney	4.08485	-4.17634	4.74861	5.85035	NA	NA	4.35844	5.5299	0.602617	-3.18536	-2.71807	6.79389
ABC-1	906791	lung	lung_NSCLC_adenocarcinoma	-0.101456	-5.66423	1.28316	4.93006	-0.509039	6.68483	1.4978	2.95867	-1.79507	-1.78829	-5.29778	4.80119
ACHN	905950	kidney	kidney	5.30413	-5.01116	2.08544	5.55163	1.5292	3.01514	6.3627	-5.30707	-2.78634	-5.43766	-5.74687	4.69247
ACN	906803	nervous_system	neuroblastoma	4.15647	-2.71384	5.04005	6.04558	2.58942	4.54048	1.89305	3.96537	-2.59883	-4.81608	-3.43282	4.95572
AGS	906790	digestive_system	stomach	5.15155	-6.09685	5.78964	6.86159	1.51328	4.58642	NA	-0.479177	-4.10914	-5.50018	NA	NA
ALL-PO	910944	blood	lymphoblastic_leukemia	1.90496	-6.38661	3.14344	2.79656	0.012081	2.16694	7.31236	6.60829	0.136683	0.473453	-1.48904	4.99303
ALL-SIL	1295740	blood	T_cell_leukemia	-0.226007	-8.45069	5.50982	6.05357	NA	NA	1.02832	1.55873	-2.20279	-2.70391	-7.97116	4.2334
AM-38	910933	nervous_system	glioma	2.88651	-5.42432	5.41393	5.42282	1.807	4.29513	5.33868	4.41241	0.410829	-1.43468	-3.35744	5.83941
AMO-1	1295741	blood	haematopoietic_neoplasm_other	0.736234	-2.77813	4.51514	5.92226	-0.278476	6.53339	4.57048	6.62912	-1.98233	-2.97101	-3.99978	7.16801
AN3-CA	910781	urogenital_system	endometrium	3.55697	-3.3821	2.29674	4.35867	1.06946	6.82913	4.51141	4.67167	-1.944	-2.33963	-2.70832	3.41541
ARH-77	906765	blood	Myeloma	5.54772	-4.59394	4.65425	5.01819	5.87411	5.31571	0.503405	2.02313	-1.83022	-1.55356	-6.2145	5.5535
ASH-3	1290722	thyroid	thyroid	2.15055	-4.63784	2.42119	6.44558	2.28744	5.92545	1.74363	2.34242	-0.774782	-3.06739	-4.05711	4.97782
AsPC-1	910702	pancreas	pancreas	3.70027	-1.78159	3.04229	5.55004	-0.32705	3.4547	4.00164	5.57518	-0.035422	-2.09544	-1.7191	5.0806
ATN-1	910687	blood	lymphoblastic_T_cell_leukaemia	2.6853	-6.37394	3.69312	4.27306	-2.22923	3.58776	4.44037	2.17236	-5.41638	-5.08831	-6.32425	4.43364
AU565	910704	breast	breast	4.06172	-4.69513	2.23636	5.95499	2.32412	2.78214	1.70748	5.1341	-2.00984	-4.05229	-4.78847	NA
BALL-1	910705	blood	B_cell_leukemia	3.23778	-5.96068	5.3821	6.49713	3.7889	6.02181	0.426027	6.32501	-1.81462	-0.474554	-6.74439	3.86954
BB30-HNC	753531	aero_digestive_tract	head_and_neck	2.78035	-5.86406	1.71699	3.53705	0.005291	3.88565	0.220595	-5.74411	-3.08617	-6.10866	-5.81576	2.21007
BB49-HNC	753532	aero_digestive_tract	head_and_neck	1.42362	-2.11795	3.87524	6.58936	0.525773	4.45441	0.938926	0.716607	-3.94535	-5.77203	-5.23568	2.36419
BB65-RCC	753533	kidney	kidney	2.49251	-6.2907	1.03837	4.35975	2.24896	4.11656	1.00463	3.62166	-2.83423	-5.53389	-5.68309	4.75936
BC-1	910919	blood	B_cell_lymphoma	4.31134	-3.90698	4.38997	5.65376	3.90388	5.30186	1.99524	2.25158	-2.80862	-4.35984	-5.12521	5.52186
BC-2	1295743	blood	B_cell_lymphoma	3.97679	NA	NA	NA	NA	NA	NA	NA	NA	NA	NA	NA
BC-3	910918	blood	B_cell_lymphoma	3.47011	NA	NA	NA	NA	NA	NA	NA	NA	NA	NA	NA
BCPAP	924104	thyroid	thyroid	3.46066	NA	NA	NA	0.648287	3.35681	1.80022	0.419128	-3.24098	-5.06395	-5.20542	4.32122
BE-13	906763	blood	lymphoblastic_leukemia	3.78956	-5.38955	3.93466	4.97376	0.500444	4.69906	3.89897	4.82051	-1.30097	-1.06553	-4.8496	5.03542
BE2-M17	753616	nervous_system	neuroblastoma	-0.408635	-4.84125	3.19526	5.16045	-3.91618	6.22451	5.80703	5.047	-1.28081	-3.2175	-4.32734	6.1028
Becker	906746	nervous_system	glioma	4.94115	-3.75764	2.87783	6.20162	0.806754	3.01647	-1.91472	1.77962	-1.62803	-3.85282	-5.64014	3.58312
BEN	753534	lung	lung_NSCLC_not_specified	4.62312	NA	NA	NA	2.2022	3.60991	5.99933	5.87437	0.752514	-2.50252	-0.401458	6.19006
BFTC-905	910926	urogenital_system	Bladder	-0.760183	-8.8755	0.946035	6.22055	-0.736603	3.51305	2.1859	NA	NA	NA	NA	3.95416
BFTC-909	910698	kidney	kidney	4.01112	NA	NA	NA	1.59717	3.57295	0.828306	0.404256	-3.18465	-5.59829	-5.70536	2.57311
BHT-101	906696	thyroid	thyroid	2.98452	-6.30765	1.76181	5.02538	-0.144934	1.86015	1.27179	-0.11279	-2.5875	-5.45968	-5.52	3.35273
BHY	753535	aero_digestive_tract	head_and_neck	2.58113	NA	NA	NA	1.56158	5.30826	4.1441	2.27029	-2.17947	-4.4199	-5.53318	4.4055
BICR10	1290724	aero_digestive_tract	head_and_neck	2.47952	-4.9161	3.03051	5.45593	1.3535	4.81308	3.26238	2.2779	-0.583636	-4.0949	-3.63004	4.05863
BICR22	1240121	aero_digestive_tract	head_and_neck	3.79773	-6.46397	1.54727	4.68985	0.484442	3.32945	0.363321	-3.25857	-2.70041	-5.82851	-6.38373	3.99408
BICR31	1290725	aero_digestive_tract	head_and_neck	3.18413	NA	NA	NA	NA	NA	NA	NA	NA	NA	NA	NA
BICR78	1240122	aero_digestive_tract	head_and_neck	4.44151	-5.97983	3.86084	4.31022	1.59714	4.91679	2.89719	1.13425	-2.34705	-4.18869	-5.81531	4.86276
BL-41	910706	blood	Burkitt_lymphoma	5.25567	-6.57051	4.44671	6.62206	0.268793	6.33983	-0.587633	2.04725	-4.44093	-1.3768	-8.52919	6.85846
BL-70	910707	blood	Burkitt_lymphoma	2.93468	NA	NA	NA	NA	NA	5.15979	8.99124	-1.14037	-3.16049	-2.81771	6.06602
BOKU	753536	urogenital_system	cervix	2.94644	-4.858	2.09843	6.07744	2.2527	4.80093	2.23209	1.85663	-2.67986	-5.12306	-5.45117	2.66151
BPH-1	924105	urogenital_system	prostate	3.65927	NA	NA	NA	0.384628	2.09827	1.78117	-0.127582	-4.25069	-4.62869	-5.7689	3.30072
BT-20	906801	breast	breast	5.2187	-3.65013	5.36316	5.24911	3.78384	4.60756	3.81311	2.48144	-2.09674	-2.10301	-3.37558	5.04774
BT-474	946359	breast	breast	6.29958	0.686	7.00382	6.10532	3.56235	3.25169	4.82754	6.41771	0.111506	-1.10774	-0.864546	4.90377
BT-483	949093	breast	breast	3.22297	-1.39922	6.40976	5.97128	5.86119	6.47046	3.70653	5.66807	1.2488	0.450737	-0.527426	6.38178
BT-549	905951	breast	breast	4.12789	-1.61948	4.79107	6.13586	2.15159	4.01208	4.43107	2.54711	-2.31605	-3.7887	-3.24533	3.67501
BV-173	910710	blood	chronic_myeloid_leukaemia	3.14036	-7.06309	1.90977	3.46108	-0.160506	1.75673	-2.81024	0.162817	-4.52011	-6.04943	-6.06281	2.75036
BxPC-3	906693	pancreas	pancreas	3.96538	-2.93131	2.10973	6.07591	1.30812	3.33215	4.55997	1.95569	-1.47958	-4.28889	-3.90864	5.60162
C-33-A	687505	urogenital_system	cervix	4.09343	-6.71273	1.30545	5.52568	NA	5.67585	-0.68659	-0.77209	-4.0232	-6.3136	-6.92901	1.97058
C-4-I	687506	urogenital_system	cervix	5.03427	-4.07722	2.73559	6.33581	1.30539	5.75426	NA	-1.90859	-2.75025	-4.62028	-4.77069	NA
C2BBe1	910700	digestive_system	large_intestine	1.07849	-6.01646	4.57444	5.77002	3.00167	6.38423	2.91796	4.14914	1.11509	-2.11071	-0.231249	6.51811
C32	906830	skin	melanoma	5.11604	-4.21604	1.71204	4.18195	1.55774	5.0872	2.32924	3.0293	-1.94593	-4.60508	-4.54154	4.77442
C3A	910850	digestive_system	liver	5.0178	-2.86692	6.00941	6.41579	2.01863	5.25935	3.27038	3.42015	-1.4474	-5.00014	-5.24119	4.94279
Ca-Ski	906824	urogenital_system	cervix	3.567	-5.74949	1.42806	4.87099	0.978662	4.69704	1.79646	-0.144253	-3.45234	-5.0106	-5.65382	3.41344
CA46	910703	blood	Burkitt_lymphoma	2.65202	-1.08849	5.76841	5.69816	4.86444	5.79501	4.84373	5.91668	-1.08102	-1.96691	-2.39332	5.87263
Ca9-22	753538	aero_digestive_tract	head_and_neck	4.09292	-6.11445	2.34103	5.5275	0.116586	3.70105	2.85031	-1.19724	-2.2589	-5.29793	-6.06116	3.30537
CADO-ES1	753539	bone	ewings_sarcoma	NA	-4.81769	1.98461	5.29405	3.68383	5.1856	0.162085	2.22677	1.12697	-1.38205	-5.80497	5.75804
CAKI-1	905963	kidney	kidney	2.74307	-5.2299	1.98386	4.6901	0.681863	3.17932	2.46189	0.805512	-2.14705	-4.44817	-5.00432	4.25713
CAL-120	906826	breast	breast	4.09366	-2.28811	4.52731	6.1198	0.659294	4.02685	3.11341	2.24617	-1.38888	-4.22094	-4.24242	2.75728
CAL-12T	753540	lung	lung_NSCLC_not_specified	1.22587	-1.33922	6.43748	4.04823	1.0509	3.93573	2.52143	1.79371	-1.9735	-3.4766	-1.8236	4.22684
CAL-148	924106	breast	breast	6.1483	NA	NA	NA	NA	NA	NA	NA	NA	NA	NA	NA
CAL-27	910916	aero_digestive_tract	head_and_neck	6.00657	-6.21821	1.76585	4.40267	0.916147	5.00441	0.992872	-1.00298	-2.86003	-4.5409	-6.04134	2.90679
CAL-29	1290730	urogenital_system	Bladder	5.54931	-5.37118	2.65359	6.12159	1.31755	3.49814	1.24977	-1.54054	-3.34469	-6.54734	-6.88117	3.53676
CAL-33	753541	aero_digestive_tract	head_and_neck	4.95583	-6.06381	1.98789	4.83815	0.719089	3.8812	-0.249405	-0.117118	-3.19823	-4.87778	-5.89496	4.07237
CAL-39	924107	urogenital_system	cervix	1.58447	-3.95505	5.6591	5.48028	1.12103	4.61823	2.27937	1.1393	-1.65421	-4.52478	-4.9458	6.82836
CAL-51	910927	breast	breast	4.6446	-4.91901	1.89202	5.57552	-0.605318	1.04597	-2.60559	-2.51126	-3.94814	-5.72182	-6.24285	1.33211
CAL-54	910952	kidney	kidney	2.05793	NA	NA	NA	1.4056	3.11705	3.09745	-1.8479	-1.48577	-4.96101	-5.10789	6.41486
CAL-62	906828	thyroid	thyroid	3.95447	-8.87086	3.46495	3.95252	1.423	3.76409	-1.68783	-1.41115	-4.50919	-6.08932	-8.06581	2.56173
CAL-72	906827	bone	osteosarcoma	4.8384	-8.48997	3.37006	6.17228	1.28715	5.30818	3.24096	2.68472	-2.38228	-3.6116	-5.00006	6.30192
CAL-78	1290765	bone	chondrosarcoma	1.95947	-2.97178	3.40808	6.59915	3.50834	5.9291	3.58306	NA	NA	NA	NA	4.10389
CAL-85-1	910852	breast	breast	0.208136	-2.23661	4.46855	6.09275	1.11061	6.61283	3.45811	5.66572	-1.54168	-3.80264	-3.56112	4.07372
Calu-1	724858	lung	lung_NSCLC_adenocarcinoma	2.77489	-2.60112	5.54469	5.91497	NA	NA	NA	NA	NA	NA	NA	NA
Calu-3	687777	lung	lung_NSCLC_adenocarcinoma	3.14471	-3.41741	6.36642	5.44261	2.2534	3.14196	1.58333	2.67573	-1.02178	-2.7868	-4.79897	4.9737
Calu-6	724859	lung	lung_NSCLC_adenocarcinoma	4.21654	-1.72063	4.32805	6.10304	2.38039	4.41282	3.78909	2.03511	-1.39958	-4.17259	-4.03429	5.06076
CAMA-1	946382	breast	breast	4.38079	NA	NA	NA	2.78541	5.44749	6.66437	6.64485	-0.449892	-1.10447	-1.77703	4.20173
Caov-2	1479984	urogenital_system	ovary	NA	-4.06393	2.0348	5.70187	1.75091	5.25706	NA	NA	NA	NA	NA	NA
Caov-3	906825	urogenital_system	ovary	6.32009	NA	NA	NA	NA	NA	NA	NA	NA	NA	NA	NA
Caov-4	949090	urogenital_system	ovary	2.56816	-2.69612	4.87804	6.39912	2.18445	6.18518	1.12218	3.09019	-1.63664	-3.20066	-4.80197	5.57538
CAPAN-1	753624	pancreas	pancreas	1.65957	-3.43884	1.76377	5.9489	1.99836	5.46189	3.49141	5.02931	0.090387	-1.47041	-3.28357	NA
Capan-2	910915	pancreas	pancreas	2.42655	-0.793432	5.49374	6.50558	1.06808	5.92876	3.6035	3.98842	0.326937	0.635958	-0.385253	6.45043
CaR-1	924108	digestive_system	large_intestine	5.39522	-5.04722	6.62663	6.04683	0.986788	4.02504	1.43364	-1.74604	-2.96591	-3.87451	-8.36841	3.49248
CAS-1	910943	nervous_system	glioma	5.26512	-2.79706	4.88257	6.37094	1.82192	2.96161	3.95916	5.81318	-0.232249	-2.53767	-2.00886	5.34155
CCF-STTG1	906823	nervous_system	glioma	4.63805	-0.7066	3.76438	6.37547	1.69638	6.11028	1.40509	0.936704	-4.07338	-5.13282	-4.65309	6.27385
CCK-81	1240123	digestive_system	large_intestine	1.2073	-3.71784	7.09868	6.27152	2.49866	3.94303	3.48026	5.17543	0.883209	-0.78294	-2.14499	6.89247
CCRF-CEM	905952	blood	lymphoblastic_leukemia	3.54303	-9.61007	1.75989	4.59603	0.441072	2.77834	0.472138	3.04931	-5.62895	-3.25368	-6.04747	3.39433
CESS	910688	blood	acute_myeloid_leukaemia	2.93178	-4.48568	4.33465	6.07256	5.4119	5.83864	0.486984	0.68732	-3.37979	-4.69294	-5.89505	3.45948
CFPAC-1	906821	pancreas	pancreas	3.83163	-4.21632	3.56148	4.20805	0.84486	3.51282	1.54718	1.10115	-2.17986	-5.47009	-5.86977	3.75164
CGTH-W-1	910568	thyroid	thyroid	5.62933	-5.62326	0.822192	4.78342	1.70174	2.81575	1.32475	0.454337	-3.18056	-5.53791	-5.27529	6.22414
ChaGo-K-1	687596	lung	lung_NSCLC_not_specified	2.25296	NA	NA	NA	2.12187	3.52856	5.2591	3.67475	-1.38776	-1.54382	-1.66948	4.19809
CHL-1	910853	skin	melanoma	4.78331	-5.7736	2.00625	4.3032	1.58299	5.52444	3.12553	2.02186	-3.5258	-5.88718	-6.31299	3.07853
CHP-126	910567	nervous_system	neuroblastoma	1.01638	-6.00103	1.87674	6.41135	0.906935	3.25838	-0.240498	0.394874	-1.18614	1.23483	-4.25275	3.69667
CHP-134	910941	nervous_system	neuroblastoma	NA	NA	NA	NA	NA	NA	NA	NA	NA	NA	NA	NA
CHP-212	906820	nervous_system	neuroblastoma	2.64236	-6.30434	2.2101	3.52305	-2.22763	3.06193	-2.46299	NA	NA	NA	NA	3.09997
CHSA0011	1290767	bone	chondrosarcoma	6.30101	-1.04325	4.86249	6.37878	NA	NA	2.8975	0.018204	-3.21322	-2.9803	-2.67741	3.61498
CHSA0108	1290768	bone	chondrosarcoma	2.52874	-4.21687	1.78787	6.02476	0.647539	5.41847	3.13796	1.90194	-2.35372	-4.21605	-4.21223	4.85629
CHSA8926	1303912	bone	chondrosarcoma	5.19208	-0.530716	3.04271	5.96205	1.21792	6.37194	4.40157	2.2678	-2.27892	-2.2871	-1.51087	3.82761
CL-11	1290769	digestive_system	large_intestine	5.4213	0.831955	3.90902	5.68544	NA	3.89252	3.42029	3.87404	0.084189	-3.50909	-2.59171	6.05882
CL-34	1290771	digestive_system	large_intestine	NA	-3.32743	5.57415	5.71327	4.17381	6.87175	5.25513	4.58723	-1.48187	-3.70487	-4.31346	7.26956
CL-40	1240124	digestive_system	large_intestine	NA	-0.593413	6.55579	5.38233	-1.12462	5.73084	3.16033	1.98492	-0.699241	-2.17397	-3.31502	4.65183
CMK	910566	blood	acute_myeloid_leukaemia	-0.000713	-3.92567	3.79231	5.09116	3.4716	5.06401	1.07531	5.11614	-0.844635	0.450593	-4.56806	4.76309
CML-T1	910951	blood	chronic_myeloid_leukaemia	NA	-12.2515	4.52477	6.18063	1.96693	5.26477	-2.77472	1.20505	-4.60987	-4.69525	-8.01999	1.04281
COLO-205	905961	digestive_system	large_intestine	-2.25819	-0.416872	6.20565	4.85968	-3.03305	5.32912	6.01347	5.74138	0.080827	-0.075739	-0.955704	6.28732
COLO-320-HSR	910569	digestive_system	large_intestine	-0.882667	-3.35235	3.33475	6.16403	-1.06321	6.46093	5.82304	2.06613	0.390476	-1.67502	-2.90414	6.08039
COLO-668	910692	lung	lung_small_cell_carcinoma	-0.166451	-3.80234	4.6338	2.86957	6.39307	6.46867	1.86997	4.79677	0.108294	-3.47589	-5.04881	5.83683
COLO-678	910689	digestive_system	large_intestine	4.71216	-0.597379	6.21045	5.71953	5.0725	5.84033	5.46693	2.70488	-1.4726	-1.79921	-1.86107	5.48218
COLO-679	906818	skin	melanoma	1.77317	-4.57849	2.10995	6.27197	0.103129	6.09941	3.69191	2.351	-2.84976	-4.8263	-3.85961	5.70653
COLO-680N	906817	aero_digestive_tract	oesophagus	3.64515	-1.44354	3.98232	5.19309	1.7666	5.11963	4.79277	5.68731	-0.6995	1.01862	-0.790133	5.00221
COLO-684	910691	urogenital_system	endometrium	4.99269	-2.83051	4.59979	5.75896	2.50535	4.07231	5.57493	6.94692	0.348221	-1.86079	-2.09002	5.45898
COLO-741	906815	digestive_system	large_intestine	3.28968	-3.73555	3.7189	6.21054	2.77847	6.20885	3.45207	1.36055	-2.75802	-4.24347	-4.69585	4.32337
COLO-783	1240125	skin	melanoma	4.47656	-4.35377	4.65722	6.48313	NA	NA	3.6492	6.41592	-0.819381	-3.09836	-3.27563	6.69816
COLO-792	906814	skin	melanoma	2.13005	NA	NA	NA	0.65455	6.12464	3.8722	0.187953	-1.91951	-2.98317	-2.10892	6.73418
COLO-800	906813	skin	melanoma	0.984444	-7.75611	2.99916	4.55166	-1.50262	-0.458903	-9.26336	-2.5764	-4.41623	-5.62172	-8.04224	-0.814621
COLO-824	906812	breast	breast	2.91472	0.299758	6.15604	6.29679	NA	NA	5.64225	4.21467	-0.722381	-2.15659	-2.40098	6.32963
COLO-829	687448	skin	melanoma	5.36148	NA	NA	NA	3.11602	4.3069	2.70916	5.41933	-0.40027	-2.4886	-1.66169	5.83612
COR-L105	906805	lung	lung_NSCLC_adenocarcinoma	3.77621	NA	NA	NA	1.59493	2.68618	4.81433	3.71143	-1.21927	-3.05208	-1.86906	3.70876
COR-L23	687780	lung	lung_NSCLC_large_cell	3.85437	-4.98361	1.7287	6.25002	0.529862	2.8619	3.37006	0.850766	-2.21011	-3.55552	-4.93695	4.09761
COR-L279	910937	lung	lung_small_cell_carcinoma	4.9274	-6.67461	1.42976	6.0554	3.3645	6.22648	0.000226	2.61153	-2.69711	-2.86334	-7.12062	1.57872
COR-L303	1297438	lung	lung_small_cell_carcinoma	NA	NA	NA	NA	NA	NA	NA	NA	NA	NA	NA	NA
COR-L311	687980	lung	lung_small_cell_carcinoma	NA	NA	NA	NA	NA	NA	NA	NA	NA	NA	NA	NA
COR-L32	1322212	lung	lung_small_cell_carcinoma	NA	NA	NA	NA	NA	NA	6.02451	5.93593	-0.033406	-1.23857	-1.71013	6.68745
COR-L321	1322213	lung	Lung_other	NA	-2.36172	6.24894	5.32887	2.65019	5.25727	6.00504	6.13976	1.83943	-0.617352	-2.64583	6.13917
COR-L88	906808	lung	lung_small_cell_carcinoma	4.98761	-0.912273	6.51179	5.85635	3.85793	5.35034	7.26822	6.42277	2.47658	1.34273	-0.707602	5.75898
COR-L95	1297439	lung	lung_small_cell_carcinoma	2.72925	-0.903333	3.24664	6.37718	1.71859	6.28287	4.15775	5.62105	0.901141	1.84862	-0.338439	6.47078
CP50-MEL-B	753545	skin	melanoma	4.56046	-2.31422	4.73711	6.04612	0.67298	5.7665	1.67749	2.48256	-2.2667	-2.30257	-2.4413	7.15608
CP66-MEL	753546	skin	melanoma	0.828614	-0.508398	4.99033	6.25144	4.47491	6.35949	5.33235	4.6255	-0.55129	-1.96565	-2.09416	4.40672
CPC-N	753547	lung	lung_small_cell_carcinoma	1.68532	-3.14409	3.54349	5.8724	1.24471	5.43695	3.63185	4.64808	-0.203372	-3.90989	-1.08536	5.13139
CRO-AP2	906807	blood	B_cell_lymphoma	NA	-6.90262	0.778904	5.02623	0.869816	3.68804	1.22287	1.09079	-2.88911	-4.5965	-4.77365	3.41246
CRO-AP3	1297440	blood	B_cell_lymphoma	NA	-5.43221	2.6228	3.3783	1.57059	5.14367	-0.228265	2.99939	-1.45466	-4.3638	-4.64636	5.69453
CS1	1290795	bone	bone_other	3.33332	-6.19418	1.7251	6.04822	1.38311	3.34278	2.26068	-0.59502	-2.39584	-4.2844	-5.66368	4.12991
CTB-1	949088	blood	B_cell_lymphoma	3.11208	-8.03195	1.85807	6.41636	1.45893	4.93266	3.58129	4.22879	-0.429167	-2.22954	-3.43567	4.99862
CTV-1	753548	blood	acute_myeloid_leukaemia	3.04953	-6.4286	1.61641	4.42015	1.02396	3.02147	0.810795	1.64796	-4.64729	-3.99132	-6.53642	4.76568
CW-2	910554	digestive_system	large_intestine	6.2723	-3.33967	3.20044	6.1523	4.27894	5.16965	5.10382	2.9729	0.740808	-2.5883	-3.02857	6.59428
D-247MG	946367	nervous_system	glioma	NA	-3.23039	2.38375	5.28841	1.40502	4.00666	4.8738	2.26232	-1.27541	-2.76543	-2.04629	3.51534
D-263MG	946368	nervous_system	glioma	5.38046	-4.69792	1.89622	5.9472	0.549235	3.34045	3.06582	1.51725	-2.80989	-3.54948	-4.58608	3.33646
D-283MED	906834	nervous_system	medulloblastoma	5.56544	-5.74527	1.76603	4.38536	0.838676	4.12818	2.91301	1.56046	-0.452144	-3.91485	-4.0962	4.31334
D-336MG	946369	nervous_system	glioma	NA	-5.25817	3.52439	5.97346	0.504063	4.91052	3.75769	3.07866	-1.06443	-3.97629	-3.12812	6.0716
D-392MG	946370	nervous_system	glioma	5.48571	-4.03274	2.4772	5.1623	1.60154	4.09425	1.93823	2.9443	-1.50109	-3.54258	-4.16552	4.35229
D-423MG	946372	nervous_system	glioma	NA	-5.97141	2.63494	4.99435	2.27958	5.30289	2.07357	-1.99293	-2.88681	-5.00399	-5.49359	1.77949
D-502MG	946373	nervous_system	glioma	4.68827	-3.79012	3.49993	5.90172	0.392228	4.13831	1.93239	1.66239	-3.78725	-3.98186	-5.46507	2.76525
D-542MG	753549	nervous_system	glioma	4.87715	1.62112	3.36613	6.41473	1.52426	6.43498	4.27079	3.12919	-0.757358	-2.37929	-0.759549	6.6479
D-566MG	946377	nervous_system	glioma	NA	-8.93623	1.24602	4.56675	-0.451937	3.02475	-0.716139	1.58781	-2.09701	-4.57233	-5.20098	2.271
DAN-G	1290797	pancreas	pancreas	3.02312	-1.156	5.32471	6.21907	0.530288	5.93882	NA	0.030332	-3.63147	-5.84006	-3.88261	NA
Daoy	906833	nervous_system	medulloblastoma	2.86045	-7.63979	0.410368	2.97374	1.37476	2.9124	-1.88184	-0.604334	-4.72774	-4.65094	-8.32409	1.47193
Daudi	906831	blood	Burkitt_lymphoma	3.62059	-3.5588	5.33518	5.37039	3.65007	5.87823	0.562718	2.9078	-2.24112	-2.5328	-4.95866	3.27851
DB	906832	blood	B_cell_lymphoma	5.74034	-5.86356	3.06994	4.07245	NA	NA	3.52986	4.44106	-2.62801	-4.91526	-5.69922	3.4209
DBTRG-05MG	906835	nervous_system	glioma	3.94238	-4.1208	3.45555	3.21705	1.15905	4.31971	2.6282	1.75774	-3.19696	-4.61446	-5.55106	4.80503
DEL	906836	blood	lymphoid_neoplasm_other	5.6613	-5.27189	4.24276	6.17566	0.652443	6.40573	-0.909762	2.99005	-1.22858	-3.18681	-6.05789	3.22356
Detroit562	906837	aero_digestive_tract	head_and_neck	5.36196	-4.3172	3.64425	6.44366	0.366253	4.60384	2.85609	1.34373	-1.35478	-3.36716	-4.51105	4.80226
DG-75	906838	blood	Burkitt_lymphoma	6.44533	-2.98912	3.6912	5.7215	1.50155	2.84052	4.38941	4.43317	-2.16085	-3.0567	-2.72242	3.93187
DIFI	1789883	NA	NA	NA	-3.21535	3.56738	5.79436	1.48704	6.33718	3.11185	7.55849	0.974453	-1.12732	-1.54561	6.10234
DJM-1	906841	skin	skin_other	4.6926	-5.8217	4.40537	5.55537	2.94437	5.86485	1.82402	0.707415	-2.42552	-4.42481	-6.08102	3.04197
DK-MG	906839	nervous_system	glioma	1.57056	-2.01332	3.4905	6.52026	0.754584	2.82096	4.37784	1.62347	-1.72561	-2.9714	-2.62703	4.50141
DMS-114	687983	lung	lung_small_cell_carcinoma	3.85894	-2.51205	2.97298	6.01094	1.92668	5.77177	3.09424	0.308609	-1.07519	-3.25921	-3.16713	4.43649
DMS-153	687984	lung	lung_small_cell_carcinoma	3.98331	NA	NA	NA	NA	NA	NA	NA	NA	NA	NA	NA
DMS-273	687985	lung	lung_small_cell_carcinoma	4.72075	-5.10401	2.27212	6.3557	0.664321	5.16284	NA	1.64707	-1.74959	-2.52831	-4.90564	NA
DMS-53	907295	lung	lung_small_cell_carcinoma	3.27766	-4.09289	6.48295	6.00157	2.39657	3.8243	1.47623	4.51652	-1.48435	-3.35635	-5.04992	4.83831
DMS-79	753551	lung	lung_small_cell_carcinoma	5.91685	-4.24984	2.64739	6.31297	5.46603	3.12391	5.30471	4.66073	2.02452	-0.888412	-2.70038	3.43842
DND-41	1297446	blood	T_cell_leukemia	2.86017	-5.26337	3.0313	6.38705	3.10096	5.5452	1.21432	-2.1485	-2.67665	-0.852746	-8.13282	4.56558
DOHH-2	906842	blood	B_cell_lymphoma	5.90255	-7.41487	1.44233	4.98993	NA	NA	NA	NA	NA	NA	NA	NA
DOK	910936	aero_digestive_tract	head_and_neck	-0.586985	-4.02261	3.21378	5.11163	-2.39485	4.77545	1.62236	1.87738	-1.71246	-3.26817	-4.16287	4.32733
DoTc2-4510	906843	urogenital_system	cervix	1.6963	-5.55466	2.94411	6.11767	2.39051	3.15961	2.76267	4.52197	-1.15536	-4.1234	-4.6705	4.02011
DOV13	1479987	urogenital_system	ovary	NA	-5.44895	2.72093	6.58328	0.796905	4.96399	0.929639	1.17365	-2.78027	-5.30177	-5.07427	4.71152
DSH1	753552	urogenital_system	Bladder	4.99635	-4.15081	4.97373	5.2538	1.08397	2.09762	6.75276	3.6864	-1.02045	-2.86863	-4.03733	7.17562
DU-145	905935	urogenital_system	prostate	4.25293	0.825027	2.40849	2.63227	1.21775	3.9217	1.94571	2.79275	-2.31513	-4.82834	-5.07605	3.66784
DU-4475	906844	breast	breast	3.27268	-5.33146	3.11715	6.09061	0.390781	3.61987	5.04654	2.76657	-2.60672	-2.09356	-4.48573	4.68773
DV-90	753553	lung	lung_NSCLC_adenocarcinoma	4.7248	NA	NA	NA	NA	NA	NA	NA	NA	NA	NA	NA
EB-3	906847	blood	Burkitt_lymphoma	5.7319	-0.069394	6.49194	6.07894	6.79394	5.46532	6.05338	4.84754	-0.918326	-2.22409	-3.29807	5.81105
EB2	906846	blood	Burkitt_lymphoma	5.82033	-6.32723	6.41572	6.38415	7.10345	6.65739	2.02544	0.391513	-4.73762	-2.91404	-4.57102	6.80258
EBC-1	753554	lung	lung_NSCLC_squamous_cell_carcinoma	4.51009	-7.69282	3.8045	6.10636	-0.641203	4.12578	2.49813	3.13845	-2.06254	-4.77582	-6.68761	3.3677
EC-GI-10	753555	aero_digestive_tract	oesophagus	6.10453	-4.84037	2.58129	6.22822	1.16443	5.21137	0.776836	1.15737	-2.62671	-2.8215	-4.68377	3.46502
ECC10	906848	digestive_system	stomach	0.730879	-4.66036	3.46325	4.80704	-0.919991	2.79578	3.36536	4.28394	-2.26272	-3.155	-5.15968	4.69858
ECC12	906849	digestive_system	stomach	NA	NA	NA	NA	NA	NA	NA	NA	NA	NA	NA	NA
ECC4	906850	digestive_system	digestive_system_other	3.07763	NA	NA	NA	NA	NA	NA	NA	NA	NA	NA	NA
EFE-184	924109	urogenital_system	endometrium	3.85837	-0.611224	3.10759	5.4283	3.07793	5.66854	NA	NA	NA	NA	NA	NA
EFM-19	906851	breast	breast	3.04793	-2.0644	5.49986	6.49138	2.37562	4.25598	4.93684	5.03996	-0.779626	-3.14455	-2.53037	4.53278
EFM-192A	1290798	breast	breast	1.88938	-0.86155	4.0433	5.31222	NA	6.35473	5.4003	7.5558	-0.665064	-0.963859	-0.864523	5.95993
EFO-21	911905	urogenital_system	ovary	4.66524	-2.31908	5.67218	6.25671	1.1731	3.65266	4.53759	5.63839	-0.650226	-3.94115	-3.53385	3.73799
EFO-27	906852	urogenital_system	ovary	5.202	-2.51349	2.57874	5.75917	1.62705	4.70001	5.38771	2.78618	-0.7527	-2.67482	-2.596	3.94466
EGI-1	906853	digestive_system	biliary_tract	2.80008	-3.68626	2.40712	4.15113	0.887899	5.70494	3.47743	3.40085	-0.969887	-3.16034	-3.33118	3.96365
EHEB	906854	blood	lymphoid_neoplasm_other	5.76715	-3.17282	2.83692	4.69495	3.34651	5.09851	3.42664	0.808201	-0.561171	-0.123046	-2.22987	5.81022
EJM	1297447	blood	lymphoid_neoplasm_other	3.07942	-4.13013	6.57992	6.4801	3.48524	6.81512	7.27842	4.83134	-0.299	-3.11314	-3.54481	6.72258
EKVX	905970	lung	lung_NSCLC_adenocarcinoma	0.296896	-0.829254	6.18337	5.30019	NA	4.30599	5.17656	4.93366	0.229909	0.091863	-1.29512	6.58028
EM-2	906855	blood	chronic_myeloid_leukaemia	5.99827	-5.4756	4.83223	6.24025	1.30404	6.57222	1.70356	4.16671	-2.54757	-3.00762	-5.89749	5.18565
EMC-BAC-1	1503369	NA	NA	NA	-4.99425	3.44285	5.34548	-0.134067	5.79675	2.14929	1.95302	-2.36435	1.09163	-4.17391	5.1127
EMC-BAC-2	1503370	NA	NA	NA	-3.99417	2.36538	5.53979	0.793648	6.21094	0.355503	1.5134	-3.05308	-4.48413	-4.53779	2.89732
EN	1240127	urogenital_system	endometrium	4.62699	2.15564	3.68097	6.1489	NA	5.76728	4.76545	6.98611	-0.145863	0.596246	1.40595	5.22531
EoL-1-cell	906856	blood	haematopoietic_neoplasm_other	1.81899	-6.11031	3.51549	4.9063	0.735264	2.82431	0.837475	1.24855	-4.46103	-4.11534	-5.53148	3.86165
EPLC-272H	753556	lung	lung_NSCLC_squamous_cell_carcinoma	2.61887	-2.62009	2.56812	6.43596	1.03389	4.88606	2.78821	1.65952	-1.47274	-3.73456	-4.02569	5.09677
ES-2	1240128	urogenital_system	ovary	6.14847	-4.83092	2.8405	5.54627	1.62017	5.48795	0.580552	-0.771891	-2.40317	-4.86009	-4.70051	5.41684
ES1	949158	bone	ewings_sarcoma	-2.23535	-7.71433	1.5182	4.5625	-2.41139	0.546826	-3.43847	-1.47706	-5.05124	-5.32558	-6.58317	0.462852
ES3	684055	bone	ewings_sarcoma	0.115978	NA	NA	NA	NA	NA	-2.42668	0.503738	-6.29599	-3.99589	-6.60655	2.89698
ES4	949156	bone	ewings_sarcoma	-0.890665	-6.51989	0.4701	6.01832	1.62757	2.67644	-3.99	0.494632	-3.73982	-5.39685	-6.57527	1.19298
ES5	684057	bone	ewings_sarcoma	-2.09068	-7.16457	1.19906	4.30522	-1.28405	1.78046	0.660278	1.74574	-2.40232	-3.97118	-4.54408	2.46845
ES6	949157	bone	ewings_sarcoma	-0.093591	-2.42986	3.05883	6.4505	2.13517	6.25698	4.32196	4.3111	-0.653028	-3.32516	-2.05388	5.4928
ES7	684059	bone	ewings_sarcoma	2.71459	-10.5797	0.628144	6.20059	1.48308	2.67746	-4.14146	-3.13032	-8.25541	-5.11536	-7.64138	0.585261
ES8	949155	bone	ewings_sarcoma	1.34515	-8.16232	1.29919	4.26629	-1.65859	1.76637	-4.59747	-1.84747	-5.2226	-5.00442	-7.3583	1.10387
ESO26	1503366	NA	NA	NA	-4.56638	2.55786	6.44719	4.30952	6.42487	2.62449	2.01163	-2.27898	-3.9564	-4.5082	4.93455
ESO51	1503367	NA	NA	NA	-3.43591	5.94289	5.54163	NA	NA	6.95114	4.17708	-0.122558	-3.70548	-2.20391	5.88756
ESS-1	907000	urogenital_system	endometrium	5.22577	-6.73206	0.993356	6.07113	1.32155	2.50414	-0.378869	-1.17751	-5.93489	-4.67084	-6.41035	3.40181
ETK-1	906861	digestive_system	biliary_tract	2.22999	-3.35564	3.90724	5.26802	1.02929	2.7828	-0.519433	1.19161	-1.87869	-3.67949	-3.47442	2.97433
EVSA-T	906862	breast	breast	6.1405	-3.29186	2.45428	6.31915	1.75201	6.01042	2.77713	1.43162	-2.03206	-2.35858	-4.50476	3.47365
EW-1	949163	bone	ewings_sarcoma	-2.45516	-6.33298	2.13793	5.30454	-0.501485	4.04506	-2.55973	0.179049	-3.32335	-5.18716	-7.3519	1.84821
EW-11	684062	bone	ewings_sarcoma	-1.25764	-5.92963	3.04345	5.34837	-0.176554	0.812216	0.510682	5.44243	3.89812	0.244752	-0.681732	2.74097
EW-13	949166	bone	ewings_sarcoma	4.15295	-0.634146	4.12427	4.87224	-0.199716	5.38773	4.83799	2.97333	-0.772144	-2.6684	-3.4427	3.00113
EW-16	949165	bone	ewings_sarcoma	-1.67256	-9.01603	3.20437	5.70933	-1.02832	3.6216	-0.546073	0.067732	-6.91126	-4.08605	-5.9392	1.66926
EW-18	949164	bone	ewings_sarcoma	-1.30929	-1.53277	3.90873	4.98153	-4.81254	3.77555	5.50031	6.57498	-0.850096	-2.07444	-1.05889	4.98354
EW-22	949167	bone	ewings_sarcoma	NA	-7.49371	0.730471	6.30057	-0.457479	1.61912	-5.22806	0.687283	-3.62718	-5.53899	-9.82646	0.786405
EW-24	949168	bone	ewings_sarcoma	6.13118	-3.7253	4.67605	5.26619	2.80078	6.0385	3.0543	3.1271	0.475155	-1.75861	-3.70886	6.19584
EW-3	949161	bone	ewings_sarcoma	0.741194	-6.50704	0.893499	3.69221	-6.28308	3.4098	-6.12073	1.32831	-5.13938	-5.05332	-5.87014	0.932174
EW-7	949160	bone	ewings_sarcoma	-1.66701	-6.0162	1.03871	5.38629	0.505684	5.62379	-3.27866	0.7552	-4.50022	-5.9641	-6.85987	2.37536
EW7476	1290801	bone	osteosarcoma	NA	NA	NA	NA	NA	NA	NA	NA	NA	NA	NA	NA
FADU	906863	aero_digestive_tract	head_and_neck	5.42734	-6.26434	4.9595	5.96652	1.29057	2.06619	-0.863261	2.40672	-3.77067	-4.11426	-8.45834	NA
Farage	1297449	blood	B_cell_lymphoma	6.19169	-4.2299	5.51568	5.60272	2.29731	5.54813	6.68103	8.92501	5.07846	1.9189	1.61354	6.3247
FLO-1	1503361	NA	NA	NA	-2.80341	2.34013	6.94	0.904263	4.88619	2.4757	-0.423191	-2.15648	-3.11222	-2.41588	5.49766
FTC-133	906864	thyroid	thyroid	4.1319	-5.38887	1.56242	5.35024	1.12407	4.04205	1.8749	3.80914	-1.70089	-4.62945	-4.96624	5.62332
FU-OV-1	1240129	urogenital_system	ovary	-1.47345	-1.4415	4.30493	6.31948	3.38922	5.34905	5.06719	5.50881	0.408987	-0.971091	-2.36171	5.38068
FU97	1290806	digestive_system	stomach	3.30459	-0.605776	4.55794	5.29638	1.8008	3.51479	3.53877	2.87386	-3.2758	-2.7366	-2.82645	3.22275
G-292-Clone-A141B1	1290807	bone	osteosarcoma	1.24017	-2.3482	1.7325	5.1471	NA	NA	4.22632	3.02651	-0.779764	-2.93154	-2.39716	4.37794
G-361	906865	skin	melanoma	4.14446	-2.63382	2.51529	6.35844	2.10392	6.24799	4.59181	2.46889	-2.56678	-3.77668	-3.0482	3.81857
G-401	907299	kidney	kidney	-1.7021	-3.95493	1.98118	6.14073	0.521506	2.85476	1.22693	-3.43236	-3.70944	-4.87649	-4.32608	3.72703
G-402	907298	soft_tissue	soft_tissue_other	4.53296	-4.49782	1.53151	5.81029	1.01653	1.47726	0.906962	-1.30585	-3.93965	-4.45939	-5.14554	2.99148
G-MEL	1240130	skin	melanoma	3.46801	-6.45799	0.906941	4.11961	NA	NA	1.24308	2.65049	-3.55321	-3.95466	-6.07405	6.19135
GA-10	1303896	blood	Burkitt_lymphoma	NA	-2.69195	3.73827	5.84101	2.47992	6.1758	4.86103	3.4156	-0.415834	-2.03791	-2.47309	6.69785
GAK	910932	skin	melanoma	5.03183	-1.52296	6.19352	6.24142	3.87593	5.05553	5.6124	3.70288	-1.81154	-2.52825	-3.09139	4.72406
GAMG	906868	nervous_system	glioma	3.14574	NA	NA	NA	1.18382	3.09561	3.77822	-0.032951	-3.17248	-4.57868	-4.67539	4.84802
GB-1	687568	nervous_system	glioma	1.07638	-5.3652	0.644436	4.12241	1.02789	3.0172	-0.257236	1.97407	-0.713637	-4.43559	-5.73101	3.58594
GCIY	906869	digestive_system	stomach	2.54328	-2.71587	2.91902	6.48127	0.975639	4.97387	NA	NA	NA	NA	NA	NA
GCT	906999	soft_tissue	soft_tissue_other	4.46474	NA	NA	NA	0.863765	1.65752	0.828428	-3.70012	-3.90894	-4.53624	-6.64576	0.655952
GDM-1	906870	blood	acute_myeloid_leukaemia	-1.98986	-3.31111	5.87623	6.28965	1.9254	6.35553	5.09398	4.62809	-0.586145	-0.803358	-5.58387	5.84086
GI-1	906871	nervous_system	glioma	2.4733	-5.69431	0.724192	6.15496	0.590617	4.52694	-2.08959	-0.270084	-2.87512	-5.12491	-6.85223	2.3041
GI-ME-N	906872	nervous_system	neuroblastoma	1.1005	-3.38467	2.39337	5.38394	0.49671	2.10957	0.472465	-4.3604	-4.13249	-4.29823	-6.00785	1.69811
GMS-10	906873	nervous_system	glioma	4.63479	-4.91844	4.44486	6.6672	1.09551	3.57577	NA	0.424845	-2.55851	-4.82719	-5.28166	NA
GOTO	906875	nervous_system	neuroblastoma	3.02748	-7.25614	1.12771	5.54388	0.658636	3.03136	-2.84597	-2.49309	-2.8753	-4.36992	-7.40098	1.79048
GP5d	907291	digestive_system	large_intestine	1.39961	NA	NA	NA	2.68478	5.73735	3.82752	4.39147	-1.08633	-3.80151	-2.43424	6.37032
GR-ST	906877	blood	lymphoblastic_leukemia	2.3516	-7.26307	2.01506	5.53303	-0.731721	2.449	-1.82207	4.21206	-1.00395	-5.12785	-6.06877	2.14251
GRANTA-519	1303897	blood	B_cell_lymphoma	6.16945	-6.97915	2.19922	6.23063	4.66194	6.26724	2.78693	3.29819	-1.35394	-2.92021	-5.62049	4.9488
GT3TKB	907041	digestive_system	stomach	3.61402	-6.32819	1.7479	6.10624	0.935291	3.20917	-1.82038	-2.66365	-4.52762	-4.30393	-7.27051	1.20505
H-EMC-SS	907290	bone	chondrosarcoma	2.09811	NA	NA	NA	-1.16447	5.24381	2.13473	1.95502	-2.2237	-2.70921	-2.51014	6.54365
H2369	1290808	lung	mesothelioma	3.36186	-4.34006	1.91926	5.62921	1.39723	6.48253	2.53966	2.22142	-2.4517	-3.70449	-4.22244	3.32523
H2373	1290809	lung	mesothelioma	1.74148	-4.81242	5.20685	6.097	0.91586	6.27707	1.92486	1.22005	-2.68255	-4.29859	-5.10351	3.26672
H2461	1290810	lung	mesothelioma	3.52828	-0.953309	4.24154	6.57516	3.88407	3.87442	0.252212	1.71171	-1.81478	-3.65211	-3.91938	3.38238
H2591	1240131	lung	mesothelioma	4.61533	NA	NA	NA	1.4808	3.96844	3.96919	1.84206	-2.15585	-2.25977	-4.57793	7.12806
H2595	1240132	lung	mesothelioma	4.09177	-2.96676	4.30772	4.74535	1.28628	6.29471	3.55872	1.74222	-1.42878	-2.59044	-2.53116	5.68217
H2596	1240133	lung	mesothelioma	5.08193	NA	NA	NA	NA	NA	NA	NA	NA	NA	NA	NA
H2722	1290812	lung	mesothelioma	4.12986	-1.03126	3.76638	6.27651	1.8374	5.03667	4.83485	1.07772	-1.98142	-2.42222	-3.19768	4.68561
H2731	1240134	lung	mesothelioma	1.96861	-3.03774	4.64257	5.56627	1.06963	6.3706	2.8228	-0.434536	-1.07734	-3.34555	-2.20489	6.85633
H2795	1290813	lung	mesothelioma	1.77032	-7.29267	3.76996	4.58247	0.741908	5.74451	1.33061	3.38329	-1.13171	-4.17881	-4.9119	4.61531
H2803	1240135	lung	mesothelioma	3.66855	NA	NA	NA	0.796855	4.78564	2.72178	2.81553	-0.856346	-3.63415	-2.78258	6.10509
H2804	1240136	lung	mesothelioma	4.93148	NA	NA	NA	1.32719	2.61433	0.339382	NA	NA	NA	NA	5.0812
H2810	1240137	lung	mesothelioma	NA	NA	NA	NA	0.544712	3.43804	0.528081	3.99253	-1.51974	-3.89709	-3.34928	4.76224
H2818	1290814	lung	mesothelioma	4.98156	NA	NA	NA	1.45311	4.4393	5.71493	1.69041	-2.27508	-3.40192	-3.35237	4.94252
H2869	1240138	lung	mesothelioma	0.50281	-1.26575	4.94245	5.48332	0.940404	6.39418	4.13028	3.68074	-0.86868	-2.00863	-2.07681	4.01163
H290	1240139	lung	mesothelioma	4.08152	-5.52709	1.69823	5.98177	1.46658	6.36606	0.290464	-1.76916	-3.22415	-4.49755	-5.66656	4.75441
H3118	1240140	aero_digestive_tract	head_and_neck	0.006918	-4.39977	2.50588	5.50368	NA	3.42242	1.03609	-1.85261	-3.38003	-4.69249	-5.02611	4.95256
H3255	1247873	lung	lung_NSCLC_adenocarcinoma	3.1797	-2.07448	4.72716	6.33875	1.22643	5.94581	3.61212	4.40401	-1.65751	-3.16492	-3.46223	4.71703
H4	907042	nervous_system	glioma	5.11336	-7.39327	1.55061	3.62613	0.299849	1.46581	-1.40473	-2.31127	-3.58362	-4.89642	-6.54152	1.96724
H513	1240141	lung	mesothelioma	5.10574	-2.75642	2.59047	6.10081	3.11832	6.06477	3.29395	3.44312	-2.70457	-3.45617	-3.21276	5.37105
H9	907043	blood	lymphoid_neoplasm_other	5.75976	-6.99934	5.15506	6.64462	2.76187	6.56845	1.25976	3.19478	-2.55044	-4.49398	-5.77204	6.13174
HA7-RCC	753558	kidney	kidney	2.35819	-5.11369	3.34653	5.45692	NA	5.77703	0.69165	0.453434	-2.17603	-5.27524	-6.37206	2.55596
HAL-01	949153	blood	lymphoblastic_leukemia	4.34956	-6.57789	2.51425	4.33602	0.673725	2.13829	-1.18552	1.11728	-1.93954	-5.38427	-5.33316	4.21343
HARA	1240142	lung	lung_NSCLC_squamous_cell_carcinoma	3.69298	-4.6712	2.69148	3.15155	0.838784	2.44256	0.924349	2.25078	-3.23744	-3.58888	-4.05708	3.27345
HC-1	907044	blood	hairy_cell_leukaemia	4.45009	-2.21789	4.88129	6.0568	3.09923	5.21114	0.655628	0.055036	-3.73771	-4.39316	-5.88298	3.71321
HCC-15	1240143	lung	lung_NSCLC_squamous_cell_carcinoma	4.19364	-3.84666	4.74109	5.08756	1.44475	3.869	4.01905	4.33209	-0.359768	-3.17897	-2.61872	5.9001
HCC-33	1303901	lung	lung_small_cell_carcinoma	1.60509	NA	NA	NA	NA	NA	NA	NA	NA	NA	NA	NA
HCC-366	1240144	lung	lung_NSCLC_not_specified	NA	-2.61076	1.49696	6.57572	NA	6.22145	4.51903	-0.655049	-1.53483	-4.48029	-3.22365	4.09739
HCC-44	1240145	lung	lung_NSCLC_adenocarcinoma	1.51227	-5.14833	0.960576	5.88152	-0.081397	5.04714	-0.513223	-3.1726	-3.55723	-4.91284	-4.41776	3.01538
HCC-56	1290907	digestive_system	large_intestine	-0.555683	-2.80269	5.4649	6.46879	0.131778	3.52543	4.79253	4.06546	0.352106	0.597199	-3.45058	6.51146
HCC-78	1290908	lung	lung_NSCLC_adenocarcinoma	5.732	-5.67852	4.39452	6.18895	NA	NA	-0.090991	0.079929	-3.53672	-6.13577	-6.26295	3.09846
HCC-827	1240146	lung	lung_NSCLC_adenocarcinoma	2.82289	-4.52869	2.54417	5.2408	2.03874	3.91767	4.48516	2.6842	-1.25112	-0.698613	-1.47381	0.05887
HCC1143	749710	breast	breast	0.897588	-1.80185	3.91273	6.33906	2.29762	5.2083	4.4033	4.6198	-1.66528	-3.14021	-2.97137	6.38824
HCC1187	749711	breast	breast	2.11552	-1.1428	4.76396	5.83915	0.712011	3.53701	5.36378	0.768242	-2.09624	-1.68672	-2.69616	3.55038
HCC1395	749712	breast	breast	4.845	-2.40086	2.53918	5.13257	2.91256	5.64176	1.64274	2.09718	-0.202129	-2.06926	-3.04932	3.81451
HCC1419	907045	breast	breast	5.51702	1.42448	3.38565	4.89483	5.19344	6.17933	5.50727	7.70023	1.32931	1.09899	1.22588	6.87094
HCC1428	1290905	breast	breast	4.77889	-1.67225	7.26814	6.05157	4.18099	6.00108	4.19689	6.41461	-0.074672	-0.920649	-1.84633	5.5141
HCC1500	1303900	breast	breast	5.06688	-2.76406	6.62574	5.39588	5.90786	5.90984	7.21487	5.2746	-1.08598	-0.45185	-3.59211	7.35294
HCC1569	907046	breast	breast	4.45705	-1.3185	6.12083	6.33172	1.64101	3.23179	2.27788	4.83285	-0.864177	-3.04658	-1.76202	3.62358
HCC1599	749713	breast	breast	5.73239	NA	NA	NA	NA	NA	NA	1.86357	-2.89111	-2.97987	-6.1661	NA
HCC1806	907047	breast	breast	3.79745	NA	NA	NA	1.84172	4.00702	-0.126209	-1.82439	-3.26726	-6.92579	-6.33526	2.68185
HCC1937	749714	breast	breast	4.03599	-2.73601	5.34211	5.02239	2.63769	5.01472	4.6914	3.57078	-1.43621	-2.24653	-2.99775	4.80713
HCC1954	749709	breast	breast	5.26546	1.308	5.36586	5.98955	2.30744	4.88798	4.49843	1.41389	-1.26665	-2.37026	-3.36509	5.43521
HCC202	1290906	breast	breast	3.89649	1.16802	4.76663	6.1743	5.29735	6.48697	4.64342	6.15695	0.037975	-1.19875	-1.47192	4.36681
HCC2157	749715	breast	breast	1.9132	-5.07182	3.68854	6.40852	0.948479	5.70877	7.01787	4.58573	0.498645	-1.75344	0.00661	6.35963
HCC2218	749716	breast	breast	5.82348	0.864247	6.23463	5.93645	5.69489	5.62571	5.67462	6.41775	-0.315835	-0.827034	-2.01951	6.04402
HCC2998	905971	breast	breast	-0.124849	-2.73725	3.2233	6.19091	3.49755	4.08911	NA	2.48911	-2.72431	-4.3445	-4.49212	NA
HCC38	749717	digestive_system	large_intestine	4.41437	-4.63909	4.90566	6.40523	1.78378	5.27796	3.02955	3.13785	-1.7618	-4.20931	-5.10241	4.92026
HCC70	907048	breast	breast	5.3037	-2.13752	2.63595	4.42118	1.3272	5.46086	4.62288	4.26118	-1.23572	-3.59933	-2.3561	5.8052
HCE-4	753559	breast	breast	4.14643	NA	NA	NA	1.76632	5.50075	NA	0.437315	-3.49001	-5.80499	-6.64986	NA
HCT-116	905936	aero_digestive_tract	oesophagus	4.31507	-3.44262	4.77418	4.47486	0.587792	1.97144	1.29797	-1.01551	-3.55397	-5.13279	-5.30459	2.97032
HCT-15	905937	digestive_system	large_intestine	5.08095	-3.70203	5.05819	6.24564	1.1865	6.4104	3.71917	1.61277	1.31137	-2.79403	-2.10945	6.17516
HD-MY-Z	907050	digestive_system	large_intestine	6.42189	-6.41697	2.88827	4.89173	NA	4.06238	0.26147	-3.0621	-3.56035	-4.85504	-5.84158	2.88197
HDLM-2	924110	blood	Hodgkin_lymphoma	3.4331	-3.43643	4.36906	6.24809	2.06993	6.31581	2.29133	3.7731	-1.59332	-2.59095	-4.07536	4.09269
HDQ-P1	1290922	blood	Hodgkin_lymphoma	0.877323	-2.05198	4.43252	5.73482	3.48742	6.16781	6.35537	3.55137	-0.239108	-2.23416	-1.67518	4.70797
HEC-1	907051	breast	breast	5.2888	-4.0101	2.58441	2.55875	2.5358	2.61633	2.18474	2.85038	-1.84218	-2.28433	-3.50185	5.21683
HEL	907053	urogenital_system	endometrium	3.0644	NA	NA	NA	2.50579	6.02697	-0.028947	3.25204	-2.75475	-5.28028	-4.15229	5.5061
HeLa	1298134	blood	acute_myeloid_leukaemia	3.37478	-4.7505	2.15843	5.11844	NA	5.95038	1.35117	1.94506	-2.56535	-4.45715	-4.51236	3.5136
Hep3B2-1-7	1240147	urogenital_system	cervix	-0.092957	-2.04529	2.94902	5.76463	NA	5.97661	4.49113	1.7605	-1.84842	-3.84196	-1.4934	7.01496
Hey	1479988	digestive_system	liver	NA	-5.75635	3.2584	5.00355	0.975355	2.37358	2.03389	-1.91056	-4.23165	-5.65651	-5.88117	2.93036
HGC-27	907055	urogenital_system	ovary	4.38261	-5.50343	1.89502	5.08233	1.85989	0.84832	-3.19047	0.168601	-3.94139	-4.82541	-5.13197	1.44097
HH	907056	digestive_system	stomach	4.79718	-2.09068	3.23316	4.94427	2.22368	4.85001	3.52133	3.8143	-1.91512	-3.99832	-3.67623	6.28915
HL-60	905938	blood	T_cell_leukemia	0.512393	-5.61662	2.38831	5.44868	-4.17675	6.15523	3.57619	5.7438	-0.83449	-0.972854	-3.65239	5.48813
HLE	907057	blood	acute_myeloid_leukaemia	4.10976	NA	NA	NA	2.40738	3.51101	5.2015	1.50883	-3.41057	-4.67876	-5.43662	5.99296
HMV-II	907058	digestive_system	liver	-2.42523	-3.89615	3.73145	5.82007	1.81494	6.31286	3.88556	3.67583	-2.81128	-3.77545	-3.36503	5.46615
HN	907059	skin	melanoma	4.95058	-6.57187	3.58444	5.64517	0.361606	4.68621	0.58251	-1.52996	-3.19944	-6.25813	-6.70127	2.19654
HO-1-N-1	924111	aero_digestive_tract	head_and_neck	4.98261	NA	NA	NA	0.131168	4.21379	0.674286	-1.11355	-3.08376	-6.0485	-6.68006	2.85509
HO-1-u-1	753561	aero_digestive_tract	head_and_neck	4.83326	-4.42983	3.99771	5.60481	1.57527	3.21656	3.86793	-1.74861	-2.66628	-2.74707	-4.61859	4.06998
HOP-62	905972	aero_digestive_tract	head_and_neck	3.70517	-5.36136	1.51802	5.01322	1.50683	6.17239	-0.228427	-1.92855	-4.25799	-5.61486	-6.46897	2.66012
HOP-92	905973	lung	lung_NSCLC_adenocarcinoma	3.10533	-4.73449	1.25582	5.69086	0.64799	4.50399	2.96889	0.979177	-3.5107	-4.05924	-5.28189	4.22588
HOS	907060	lung	lung_NSCLC_large_cell	5.11628	-6.57247	0.940133	6.22793	0.989397	3.41516	0.241854	-0.334205	-4.12735	-5.12294	-6.08798	5.43503
HPAC	1298136	bone	osteosarcoma	1.5386	NA	NA	NA	-1.65227	4.75657	NA	5.97102	0.735543	0.554728	-0.446268	NA
HPAF-II	724869	pancreas	pancreas	2.96018	NA	NA	NA	0.355075	3.82437	3.33892	3.3189	-1.2477	-4.33359	-4.13316	3.50842
Hs-445	1322218	pancreas	pancreas	6.11643	NA	NA	NA	NA	NA	-0.094893	1.44609	-2.74351	-5.83781	-5.69648	3.99909
Hs-578-T	905957	blood	Hodgkin_lymphoma	4.31607	-1.93317	2.42481	6.54436	NA	4.94728	4.79019	1.98907	-1.68282	-2.19603	-2.03416	4.64093
Hs-633T	1240149	breast	breast	3.68743	-6.81973	1.48879	5.17181	0.402036	3.16514	0.520944	-1.07613	-3.36553	-5.64122	-7.03259	2.40564
Hs-683	1240150	soft_tissue	fibrosarcoma	5.45973	-4.38681	3.98876	3.67106	1.13437	5.11475	1.97497	-0.076106	-2.28882	-3.26476	-4.35537	6.69461
Hs-766T	1298141	nervous_system	glioma	5.60923	-0.858519	5.36573	5.16293	4.01826	6.32082	5.24	4.61097	1.90105	0.130717	-0.742156	6.29454
Hs-939-T	1298144	pancreas	pancreas	5.44463	-1.32941	4.16578	5.29222	3.40603	5.04169	4.71416	3.01264	-2.29402	-1.75555	-2.05057	5.47828
Hs-940-T	1298145	skin	melanoma	1.17923	NA	NA	NA	NA	5.63046	4.19063	3.47419	-0.677451	-2.70766	-3.74736	4.51394
Hs746T	1240151	skin	melanoma	NA	-0.770514	3.51242	6.21094	1.07203	6.39562	3.57755	4.75059	-1.92756	-2.28982	-2.31138	4.31456
HSC-2	753562	digestive_system	stomach	4.86925	-4.44849	4.85735	5.5654	NA	NA	-0.004856	-1.81445	-2.74311	-5.26869	-6.97926	3.4125
HSC-3	907061	aero_digestive_tract	head_and_neck	3.7534	NA	NA	NA	3.37418	5.90306	0.949585	-2.94056	-3.65566	-5.40878	-6.67074	2.37687
HSC-39	1322224	aero_digestive_tract	head_and_neck	6.17241	-0.296631	4.14532	5.70237	-0.773902	5.14903	4.48406	5.49937	-0.452506	-2.96034	-1.48198	6.16617
HSC-4	907062	digestive_system	stomach	6.09319	-8.61384	0.458272	5.39773	1.00238	3.57225	-0.724287	NA	NA	NA	NA	3.17556
HT	907063	aero_digestive_tract	head_and_neck	5.5284	-2.0726	6.20069	6.3174	4.89195	6.13275	6.69203	4.02985	-0.927124	-2.37512	-2.88032	5.8373
HT-1080	907064	blood	B_cell_lymphoma	5.49922	-7.83826	3.17539	5.77637	0.741992	1.85814	-1.36529	-2.2602	-4.94452	-5.52681	-7.34644	1.88004
HT-115	907289	soft_tissue	fibrosarcoma	6.08249	-0.920286	4.47245	6.52217	2.06316	6.67604	4.60369	4.06512	-0.461364	-3.26668	-3.66493	6.43368
HT-1197	907065	digestive_system	large_intestine	1.8827	0.559291	3.78352	6.38499	2.71066	3.79701	3.5181	0.810151	-1.89865	-3.19764	0.198764	3.6047
HT-1376	907066	urogenital_system	Bladder	2.64707	0.576924	4.59417	5.86486	0.636941	4.92	5.96248	4.27475	-0.280473	-2.20266	-1.31277	4.08732
HT-144	907067	urogenital_system	Bladder	-1.33976	NA	NA	NA	1.23247	3.39251	3.12912	0.715368	-2.6025	-2.71636	-3.89525	5.01515
HT-29	905939	skin	melanoma	-1.41683	-2.91231	4.35926	6.66054	0.991106	2.94581	3.85503	5.08994	-1.2092	-3.28044	-3.41321	6.38957
HT-3	907068	digestive_system	large_intestine	2.94355	-8.45963	1.61733	6.37375	NA	5.95132	-1.01044	-0.632635	-4.04517	-4.53979	-6.05783	2.71782
HT55	907287	urogenital_system	cervix	4.96259	-1.64796	4.77205	6.63822	NA	6.13924	NA	6.35699	0.132011	-0.140185	0.473371	NA
HTC-C3	924151	digestive_system	large_intestine	3.51904	NA	NA	NA	1.20694	4.03304	3.09666	2.93184	-1.55123	-3.43406	-2.75963	3.69121
HuCCT1	907069	thyroid	thyroid	5.52904	-2.61436	4.25053	5.26718	0.37302	5.01939	2.71622	1.04233	-3.36999	-3.77199	-4.64032	3.61074
huH-1	1298146	digestive_system	biliary_tract	4.49745	-4.92576	2.09443	6.13662	-0.022359	5.91178	1.90008	3.55688	0.476273	-2.88407	-3.63636	3.61761
HUH-6-clone5	907070	digestive_system	liver	NA	-2.36998	1.84059	6.248	0.964151	6.14007	2.48992	2.5848	-1.48388	-3.7596	-2.50214	2.71674
HuH-7	907071	digestive_system	liver	0.470613	-2.15554	3.71123	6.42004	1.14871	5.00502	1.70291	0.997228	-1.66406	-2.35009	-3.44679	3.64411
HuO-3N1	909977	digestive_system	liver	2.12566	-2.16923	3.8516	6.15785	1.79679	2.07794	4.26512	4.26188	-0.611572	-2.37012	-1.42879	4.44833
HuO9	907072	bone	osteosarcoma	4.41918	-5.84969	3.65573	5.74106	-0.116801	3.07095	0.576398	3.05643	-2.92241	-4.85698	-5.61131	3.49191
HuP-T3	907285	bone	osteosarcoma	3.26451	-3.94488	3.8386	5.3802	0.497456	5.92054	3.68576	2.6941	-1.6138	-3.75059	-3.41002	6.70126
HuP-T4	907286	pancreas	pancreas	5.42474	-5.49209	2.48809	5.89296	0.248919	4.20714	0.875609	0.729931	-3.00309	-6.06722	-5.73463	NA
HUTU-80	907073	pancreas	pancreas	3.2505	-16.4487	4.57247	6.62167	0.145507	2.02119	-1.90101	-1.67887	-3.32584	-5.08479	-6.90874	2.63649
IA-LM	910779	digestive_system	digestive_system_other	4.85058	-4.42308	3.14198	5.2856	NA	5.20986	4.42399	4.52485	0.218588	-2.26354	-3.11521	4.69115
IGR-1	907169	lung	lung_NSCLC_large_cell	3.29337	-0.546349	4.53018	5.96401	0.564411	4.09574	2.50189	3.47867	-2.07359	-3.07723	-3.75643	NA
IGR-37	1240153	skin	melanoma	2.69296	-4.93448	1.96365	6.3793	1.1945	6.47947	1.46549	2.36352	-2.47278	-4.44146	-5.32898	5.79141
IGROV-1	905968	skin	melanoma	0.143617	-0.779779	4.0272	6.43152	0.993878	4.60882	2.04279	NA	NA	NA	NA	3.79871
IHH-4	1240154	urogenital_system	ovary	4.33502	-7.31724	1.19777	4.75293	0.745508	4.43488	-2.02765	-4.61208	-4.32091	-6.07049	-6.06516	2.57625
IM-9	753563	thyroid	thyroid	4.73506	-5.57437	3.42832	5.61852	4.41223	6.47821	1.253	1.73338	-1.81654	-4.60718	-5.93091	3.98741
IM-95	1240155	blood	Myeloma	1.28469	NA	NA	NA	0.260065	4.55058	NA	3.86993	-0.415941	-2.64347	-1.2059	NA
IMR-5	907170	digestive_system	stomach	3.61762	-5.51667	1.65691	4.05783	4.24906	5.70675	-0.765084	-2.554	-4.85206	-1.60118	-6.51816	2.4859
IOSE-364(-)	1479991	nervous_system	neuroblastoma	NA	-7.10755	1.66592	5.67694	0.142033	2.32348	-0.672282	-2.09881	-3.66118	-5.22108	-5.86392	2.51474
IOSE-397	1479992	urogenital_system	ovary	NA	-7.12443	1.88425	5.6333	0.738413	2.71426	-2.40847	-1.24743	-3.10592	-5.25457	-7.10001	2.10714
IOSE-523(-)	1479993	urogenital_system	ovary	NA	-6.2729	2.30996	6.45107	0.546764	5.37852	-2.04255	-0.192246	-3.16615	-5.29931	-5.94677	1.38509
IOSE-75-16SV40	1479994	urogenital_system	ovary	NA	-7.2291	3.5438	5.58239	0.120598	2.5741	0.600252	-1.39077	-3.72159	-5.50575	-6.94389	3.20451
IPC-298	907171	urogenital_system	ovary	4.09162	-3.18608	6.05275	6.27167	0.617964	4.86167	2.81734	1.49258	-4.06294	-5.72168	-3.99369	6.66271
Ishikawa(Heraklio)02ER-	1240156	skin	melanoma	5.70362	-3.7084	3.63276	6.07299	2.454	3.81151	2.44391	4.64912	-0.376754	-2.9573	-2.57782	6.3534
IST-MEL1	907172	urogenital_system	uterus	3.79234	-5.5701	2.23863	6.12191	1.09746	4.77938	-0.759209	-0.504149	-4.14113	-5.00204	-6.23354	3.41096
IST-MES1	907173	skin	melanoma	2.34721	NA	NA	NA	1.48957	2.54969	2.73275	1.54383	-2.87186	-3.40316	-4.25746	2.90779
IST-SL1	753564	lung	mesothelioma	4.72822	-3.37024	4.2574	6.29186	0.858725	4.75361	6.14328	5.08961	-0.46293	-2.76703	-3.09058	5.10118
IST-SL2	753565	lung	lung_small_cell_carcinoma	3.80943	-5.61383	3.40663	6.43505	1.531	3.64257	4.99104	5.90914	1.29447	0.290688	-3.25857	4.79985
J-RT3-T3-5	907391	lung	lung_small_cell_carcinoma	4.8878	-6.77276	1.14994	4.72081	1.64304	4.38605	0.929457	2.36834	-2.61326	-3.76308	-5.7749	3.2953
J82	753566	blood	lymphoblastic_T_cell_leukaemia	3.26756	NA	NA	NA	2.9862	5.0106	3.36968	1.20345	-2.33584	-3.35256	-5.86502	3.94783
JAR	907175	urogenital_system	Bladder	5.90586	NA	NA	NA	1.57025	4.54323	3.03124	0.879143	-4.20008	-5.0908	-3.33954	5.63162
JEG-3	907176	urogenital_system	urogenital_system_other	5.33852	-4.33326	2.33154	6.5142	2.41527	3.70389	1.27971	-0.539916	-3.9602	-4.83804	-4.31162	3.82089
JEKO-1	1327765	urogenital_system	urogenital_system_other	NA	-5.73722	4.33484	4.88895	1.48358	5.21962	2.29454	3.91747	-0.735559	-3.33675	-6.20465	5.36834
JHH-1	1298151	blood	B_cell_lymphoma	5.82111	-2.48845	5.55813	3.73072	3.89045	5.6773	2.88502	3.51828	-1.2196	-2.8673	-2.88085	4.62402
JHH-2	1240157	digestive_system	liver	4.36552	-2.73887	3.85121	6.26426	2.29571	5.34963	2.85399	2.44864	-0.872494	-3.67628	-3.62795	6.07132
JHH-4	1240158	digestive_system	liver	3.05868	-4.62404	2.7545	6.14237	0.913421	4.78086	3.08171	2.39693	-0.534268	-3.95342	-4.51262	5.58027
JHH-6	1240159	digestive_system	liver	2.20785	-4.26711	1.42538	6.10281	1.35604	2.7398	2.58012	0.316584	-3.09548	-4.52648	-5.55187	2.93784
JHH-7	1240160	digestive_system	liver	2.73596	-2.41517	2.58789	5.93879	-0.334802	4.27655	3.49246	3.67176	-1.46901	-4.00949	-3.34782	3.87849
JHOS-2	1479995	digestive_system	liver	NA	-6.31364	3.93401	5.06535	NA	4.76039	0.659197	0.391577	-1.91963	-3.54975	-5.55232	3.84488
JHOS-3	1480358	urogenital_system	ovary	NA	-2.09235	3.10743	6.69408	NA	4.76755	4.12481	4.75482	-1.44307	-3.12466	-2.63745	5.1155
JHOS-4	1480359	urogenital_system	ovary	NA	-1.06569	3.09267	6.33642	2.51498	6.21068	2.97912	4.5594	-0.897764	-2.95968	-3.10102	3.01995
JHU-011	1240161	urogenital_system	ovary	1.19953	-5.92696	2.1629	5.71116	NA	4.97051	NA	-2.83019	-4.81212	-5.6646	-5.75083	NA
JHU-013	1298152	aero_digestive_tract	head_and_neck	NA	-5.95897	1.52067	6.37993	1.5363	6.39221	NA	NA	NA	NA	NA	NA
JHU-019	1298153	aero_digestive_tract	head_and_neck	NA	-3.67787	2.62027	6.37829	2.12296	6.39704	1.99321	1.62697	-1.88798	-4.37341	-4.3647	NA
JHU-022	1240162	aero_digestive_tract	head_and_neck	2.71304	-5.23745	3.04698	4.78766	1.21057	6.55202	2.49127	-0.450958	-2.86575	-5.10595	-5.16973	5.70965
JHU-028	1298154	aero_digestive_tract	head_and_neck	NA	-4.91758	1.73664	6.40932	1.39242	4.65689	-0.362798	-0.967753	-4.13255	-3.58583	-3.76559	2.30599
JHU-029	1298156	aero_digestive_tract	head_and_neck	2.93171	-5.02863	1.37616	4.57034	1.30763	5.40254	1.62587	-1.91896	-3.81406	-3.73136	-5.92298	2.84361
JIMT-1	1298157	aero_digestive_tract	head_and_neck	4.65779	-3.56908	3.66417	5.48346	NA	5.66535	1.37032	3.3381	-1.68969	-5.01046	-2.6013	3.74268
JiyoyeP-2003	907268	breast	breast	5.6201	-4.27234	6.08741	5.08054	5.0466	5.95563	4.30412	3.11892	-1.70932	-3.75609	-4.6239	6.36986
JJN-3	1327766	blood	Burkitt_lymphoma	2.97725	-4.69228	5.57338	5.77723	0.1259	6.10396	5.58187	5.30386	-0.756148	-3.25263	-2.90406	7.07868
JM1	1327768	blood	haematopoietic_neoplasm_other	3.42139	-8.08879	1.37204	6.06564	1.39628	6.09998	0.144012	1.8602	-2.76517	-5.17876	-8.46264	2.57691
JSC-1	1327769	blood	B_cell_lymphoma	5.62325	-4.81461	3.33485	5.38875	3.52727	4.43433	0.341557	4.13091	-1.95202	-4.0027	-3.69741	6.10682
Jurkat	998184	blood	B_cell_lymphoma	NA	-6.33295	3.54486	4.91948	4.85243	6.44572	1.42607	1.46317	-2.40839	-1.90299	-6.39503	3.91531
JURL-MK1	1327771	blood	T_cell_leukemia	2.70032	-5.44858	1.46659	3.58468	1.5835	6.21854	0.582669	6.47027	-1.42727	-3.92911	-4.7626	4.85531
JVM-2	907269	blood	chronic_myeloid_leukaemia	5.8278	-5.67593	2.72456	2.60139	1.81311	4.42701	0.202165	1.55099	-4.8301	-5.29862	-6.28636	3.19717
JVM-3	907270	blood	lymphoid_neoplasm_other	6.57838	-6.8343	1.57537	2.98404	0.883531	3.15923	0.375351	0.486311	-3.38982	-5.27106	-6.1064	2.81283
K-562	905940	blood	lymphoid_neoplasm_other	6.18793	-4.0891	4.19356	6.30276	2.61426	6.22003	4.74648	3.96479	-1.61293	-3.00397	-4.66181	6.01705
K052	907284	blood	chronic_myeloid_leukaemia	5.62519	NA	NA	NA	NA	NA	NA	NA	NA	NA	NA	NA
K1	1298158	blood	acute_myeloid_leukaemia	NA	-2.81888	4.1871	6.00175	1.66878	4.79006	3.58716	3.52293	-1.32718	-3.74779	-4.12153	5.20043
K19	1298159	skin	melanoma	4.74429	NA	NA	NA	NA	NA	NA	NA	NA	NA	NA	NA
K2	1298160	skin	melanoma	4.2193	-0.920122	5.18695	5.25101	4.66524	6.57664	3.66822	3.2887	-1.75368	-3.88577	-3.60123	6.83529
K4	1298161	skin	melanoma	4.88051	NA	NA	NA	NA	NA	NA	NA	NA	NA	NA	NA
K5	924238	skin	melanoma	3.43303	-5.74425	1.31562	5.21176	0.10168	3.7613	-0.543002	-1.23493	-2.97198	-4.46237	-5.42602	2.79138
K8	1298162	thyroid	thyroid	3.48842	NA	NA	NA	NA	NA	NA	NA	NA	NA	NA	NA
KALS-1	907271	skin	melanoma	3.20812	NA	NA	NA	1.93694	5.75162	3.35746	4.86399	-2.51297	-3.44551	-3.4692	6.4753
KARPAS-1106P	1327773	nervous_system	glioma	NA	-6.20228	3.43501	5.66846	1.93529	3.83868	2.25242	4.24261	-1.81988	0.520622	-4.1786	5.31655
KARPAS-231	1327774	blood	B_cell_lymphoma	4.8286	-10.7125	4.88951	6.03507	1.59965	4.3535	2.57951	3.90132	-1.80608	-4.46362	-6.28851	4.47529
KARPAS-299	907273	blood	B_cell_leukemia	5.78255	-5.57657	1.75091	4.97056	1.20019	6.11264	1.52591	3.09094	-2.53309	-4.36559	-4.45131	3.59579
KARPAS-422	907274	blood	anaplastic_large_cell_lymphoma	5.14009	-2.60668	5.7733	6.20981	3.47878	5.02908	6.51244	6.32533	-1.59055	-1.18839	-3.26146	6.04493
KARPAS-45	907272	blood	B_cell_lymphoma	2.03592	-1.34563	6.35132	5.58099	0.482478	4.5839	7.13602	6.79729	0.969455	1.46945	0.127312	4.82679
KARPAS-620	1327775	blood	lymphoblastic_leukemia	-2.83601	0.155544	7.02154	6.52851	-4.15968	6.53203	6.5766	8.43334	-0.537824	-1.07056	-1.63321	7.04431
KASUMI-1	907275	blood	haematopoietic_neoplasm_other	NA	-3.86593	4.24124	4.59733	-0.280808	4.1437	5.86138	5.83921	-1.54634	-0.408146	-3.78676	6.2186
KATOIII	907276	blood	acute_myeloid_leukaemia	NA	-1.58225	3.98627	6.18248	0.07963	2.90659	6.62243	6.5589	0.481098	-2.5292	-0.748509	6.2409
KCL-22	1330931	digestive_system	stomach	6.22581	-3.4332	4.44107	5.94458	NA	NA	4.11114	3.74634	-1.09811	-3.9929	-3.67945	6.28105
KE-37	907277	blood	chronic_myeloid_leukaemia	3.9517	-6.23393	3.60899	5.35875	0.33042	5.31486	4.82496	3.88069	-2.32971	0.666252	-7.10759	5.6987
KELLY	753618	blood	lymphoblastic_leukemia	4.1677	-5.09607	2.96663	6.41662	-0.825502	0.363173	-1.24466	1.58749	-3.62918	-5.50194	-5.66288	3.36253
KG-1	907278	nervous_system	neuroblastoma	6.12565	NA	NA	NA	1.4704	5.20764	2.16038	NA	NA	NA	NA	5.73717
KG-1-C	1240164	blood	acute_myeloid_leukaemia	2.64421	-3.36527	3.7958	5.65282	2.67489	4.66445	NA	NA	NA	NA	NA	NA
KGN	924186	nervous_system	glioma	2.96921	-4.54785	2.86674	6.34642	-0.100476	3.75899	0.553356	-3.33598	-3.72491	-6.20271	-6.2244	3.28501
KINGS-1	907279	urogenital_system	ovary	3.74879	-1.09992	3.75558	5.2866	1.60803	2.96714	3.78964	5.24641	-0.381318	-1.68941	-2.31657	5.59479
KLE	924187	nervous_system	glioma	4.53108	-0.887945	4.91878	5.99671	2.5451	5.04715	4.88814	5.20339	-0.047947	-1.28348	-0.779044	4.89651
KM-H2	909976	urogenital_system	endometrium	4.45664	-2.01679	5.00804	5.03728	4.78996	5.34533	6.08534	3.79264	-0.165173	0.694107	-1.86034	4.98946
KM12	905989	blood	Hodgkin_lymphoma	5.56901	-3.3359	5.00027	6.27887	-1.35542	4.32397	2.42985	4.87391	0.339156	0.332969	-0.682487	6.3251
KMH-2	1298167	digestive_system	large_intestine	0.839531	-3.65914	2.58631	5.77878	0.863029	4.606	0.495433	3.25067	-2.01293	-2.36445	-3.13399	3.63717
KMOE-2	907280	thyroid	thyroid	2.85219	-4.13549	3.27605	5.70478	-0.099925	5.92969	6.1299	4.98519	-1.24306	-4.6251	-3.8969	5.75968
KMRC-1	1298168	blood	acute_myeloid_leukaemia	4.80718	-4.068	5.16926	4.2698	0.987635	3.12362	NA	3.39105	-2.21332	-4.08945	-4.46806	NA
KMRC-20	1298169	kidney	kidney	4.99374	-4.83653	5.60867	6.23009	1.41815	5.23734	3.80464	2.37404	-0.483217	-3.83709	-3.41013	6.43576
KMS-11	1659817	kidney	kidney	NA	-3.68077	3.31229	5.29003	0.928108	5.54844	5.05767	5.49279	-0.496258	-2.05308	-1.00786	6.15885
KMS-12-BM	907281	NA	NA	1.77739	-4.02906	4.73738	6.01291	-3.73044	6.55739	NA	NA	NA	NA	NA	NA
KNS-42	907282	blood	Myeloma	4.18454	-3.40695	3.01993	5.98025	3.43687	5.67842	4.07964	4.92905	-1.71938	-2.51956	-3.60182	4.81349
KNS-62	753569	nervous_system	glioma	NA	-4.86642	2.64174	4.70505	3.18803	5.14652	4.79115	2.48594	-2.3483	-4.03102	-5.00023	3.0145
KNS-81-FD	924188	lung	lung_NSCLC_squamous_cell_carcinoma	5.22363	-3.94145	6.28319	5.98269	1.80992	2.48032	3.95389	3.80514	-2.57049	-3.5612	-4.85171	3.5996
KON	1298215	nervous_system	glioma	1.59314	-5.31738	4.17952	6.50462	0.171818	2.5488	0.202926	1.20533	-3.18543	-4.54783	-6.47219	3.73548
KOPN-8	1330933	aero_digestive_tract	head_and_neck	4.13958	-5.79822	1.70581	6.15451	NA	NA	0.327157	1.94287	-2.92829	-4.05575	-5.02591	2.20843
KOSC-2	753570	blood	B_cell_leukemia	4.70567	NA	NA	NA	0.295461	2.59148	1.39389	-0.437239	-3.35417	-4.12818	-4.67152	2.7129
KP-1N	1298216	aero_digestive_tract	head_and_neck	2.06939	-2.31677	3.64434	5.99197	1.73889	5.51718	2.53543	-0.091732	-1.8667	-3.20556	-2.85593	3.2845
KP-2	1298218	pancreas	pancreas	0.646731	-2.04689	6.07342	5.34203	0.339188	6.22961	5.10374	5.93302	-0.584662	-2.76572	-2.34598	4.51667
KP-3	1298219	pancreas	pancreas	3.35009	-1.84243	2.18141	6.67686	2.08613	5.43897	5.5531	4.36067	-1.03893	-2.35687	-1.36191	5.47965
KP-4	753572	pancreas	pancreas	4.78936	NA	NA	NA	0.241814	3.065	2.95315	1.26038	-3.30825	-4.72163	-5.83149	3.4944
KP-N-YN	907314	pancreas	pancreas	2.99704	-2.27331	6.36504	6.12622	NA	NA	6.1007	3.90523	-1.01643	-1.57141	-3.82856	6.37429
KP-N-YS	946363	nervous_system	neuroblastoma	4.4879	NA	NA	NA	NA	NA	NA	NA	NA	NA	NA	NA
KS-1	907313	nervous_system	neuroblastoma	-3.26091	-2.84955	3.34165	5.72382	0.167237	2.65241	3.34118	0.414313	-2.95075	-2.9022	-3.863	1.67942
KU-19-19	907312	nervous_system	glioma	4.24226	-3.81535	2.31299	6.17624	0.292641	2.68701	-0.186585	-1.85752	-3.95266	-5.41126	-6.42496	0.010233
KU812	907311	urogenital_system	Bladder	5.95871	-3.98908	4.27597	5.00504	2.45421	6.38556	2.40099	3.91232	-1.27458	-2.77939	-3.63462	3.37485
KURAMOCHI	909975	blood	chronic_myeloid_leukaemia	4.76021	-2.37629	2.23579	6.37355	3.10807	3.83564	3.9201	3.86945	-0.734274	-1.61018	-2.28875	4.16746
KY821	907300	urogenital_system	ovary	6.43503	-3.6784	5.46697	5.80629	-0.255247	5.5693	5.18159	7.79176	-0.115046	0.009481	-4.30026	5.4846
KYAE-1	1503368	blood	leukemia	NA	-1.22517	4.19332	5.32326	1.80077	3.18717	6.68092	6.48305	-1.68508	0.187413	-1.27573	5.39365
KYM-1	1240166	NA	NA	5.29272	-5.15017	1.71934	4.78917	0.226285	1.17883	0.297888	-0.21	-3.21806	-5.32294	-5.12044	2.75217
KYSE-140	753573	soft_tissue	rhabdomyosarcoma	3.73319	-2.2834	0.990912	6.47703	1.45601	4.77643	NA	2.2533	-1.62751	-4.06295	NA	NA
KYSE-150	907317	aero_digestive_tract	oesophagus	2.70504	-1.40258	6.01902	2.94437	0.9537	3.96416	3.72678	3.08608	-1.84204	-3.40071	-2.14936	6.03033
KYSE-180	907318	aero_digestive_tract	oesophagus	2.06552	NA	NA	NA	1.42101	5.36312	3.18073	0.604957	-2.67681	-4.37114	-3.20462	4.10477
KYSE-220	1240167	aero_digestive_tract	oesophagus	2.08715	-4.4097	1.88424	5.99287	-0.70903	3.02546	1.99168	-2.75812	-3.9698	-5.08099	-5.59048	2.99321
KYSE-270	907319	aero_digestive_tract	oesophagus	3.13269	NA	NA	NA	1.9149	2.83136	0.828887	1.02206	-3.68427	-5.22951	-6.25514	1.41211
KYSE-30	1298221	aero_digestive_tract	oesophagus	2.70072	-6.59716	1.48702	4.38675	0.110698	2.71238	-2.9769	-2.2226	-4.32569	-5.94804	-5.79895	1.67306
KYSE-410	753574	aero_digestive_tract	oesophagus	4.03994	-3.50856	3.5569	4.71559	1.62347	6.25228	3.76326	3.75202	-1.72134	-3.44404	-3.45014	NA
KYSE-450	907320	aero_digestive_tract	oesophagus	5.24714	-2.896	3.7769	4.97792	1.65758	3.85655	3.3621	NA	NA	NA	NA	5.81044
KYSE-50	1298222	aero_digestive_tract	oesophagus	-0.575275	-2.99973	4.35844	6.16476	-0.591643	5.7758	3.45373	1.81876	-0.406287	-1.02043	-3.39467	6.00074
KYSE-510	907321	aero_digestive_tract	oesophagus	4.8754	-4.99765	1.21916	4.79979	1.07394	3.77318	0.942104	-1.64196	-4.43608	-6.12513	-4.23733	4.97008
KYSE-520	753575	aero_digestive_tract	oesophagus	3.88221	-2.4942	3.08146	5.09387	2.11463	4.17552	5.35121	1.32096	-1.7501	-2.26746	-2.09397	6.22696
KYSE-70	753576	aero_digestive_tract	oesophagus	4.59192	-2.38448	3.88542	4.86648	2.53007	5.56045	3.74943	1.77982	-0.850267	-2.02485	-1.36057	5.57515
L-1236	1330935	aero_digestive_tract	oesophagus	5.74622	-3.71287	3.63192	6.15733	6.80311	6.39968	5.92729	2.67098	-0.113074	-3.64858	-3.13537	6.33637
L-363	924239	blood	Hodgkin_lymphoma	0.294218	-2.11733	3.03293	5.12546	-4.59727	4.13386	5.73465	6.3121	-1.89325	-3.00908	-1.51961	4.85333
L-428	907322	blood	Myeloma	4.66286	-2.71497	3.98947	6.07391	6.44831	5.88997	3.5072	3.90893	-0.938339	-2.29767	-1.73431	6.9408
L-540	907323	blood	Hodgkin_lymphoma	5.04188	-5.37065	4.61612	5.60335	1.45797	6.24261	-0.88206	1.31882	-2.83039	-4.38651	-5.27866	2.74098
LAMA-84	907783	blood	Hodgkin_lymphoma	3.53924	-5.24578	2.60059	3.22278	1.34049	6.2484	6.69673	6.20677	-0.50875	-0.04603	-0.901674	4.93824
LAN-6	949170	blood	chronic_myeloid_leukaemia	-1.33378	-2.0837	5.54479	5.80191	-0.419566	3.86402	4.11451	4.8038	-0.02464	-1.73378	-1.45982	4.59236
LB1047-RCC	753577	nervous_system	neuroblastoma	1.71548	-4.84121	1.77362	6.11272	NA	4.20886	-0.003362	-0.032016	-1.81732	-5.56224	-4.88073	5.99844
LB2241-RCC	753578	kidney	kidney	1.85421	-6.17747	2.42865	5.82068	0.418369	2.25527	0.47939	-2.15848	-2.72238	-6.38891	-5.50609	3.35734
LB2518-MEL	753579	kidney	kidney	3.39501	-0.885782	6.2802	5.97453	4.48337	6.30019	2.35468	3.83179	0.075084	-1.21428	-1.51346	5.12267
LB373-MEL-D	753581	skin	melanoma	3.20301	-0.164354	4.48501	6.54344	4.52668	6.25204	5.06491	5.96699	-0.13539	-1.23035	0.114685	5.93178
LB647-SCLC	753582	skin	melanoma	0.56862	-2.05753	2.8907	5.78079	-0.691303	6.25308	3.74623	-0.543063	0.061439	-3.32008	-2.30628	6.2877
LB771-HNC	753583	lung	lung_small_cell_carcinoma	-1.35035	-1.62539	4.49759	3.36167	-3.36934	6.51219	4.96981	4.41969	0.064086	-2.02415	-2.03039	4.53186
LB831-BLC	753584	aero_digestive_tract	head_and_neck	4.76433	-3.99713	5.41682	5.4831	1.38944	5.86468	3.05847	2.5595	-1.8076	-3.8225	-4.42163	3.88305
LB996-RCC	753585	urogenital_system	Bladder	3.47308	NA	NA	NA	0.257672	2.81023	0.951404	-1.4727	-1.89578	-3.36206	-5.68338	3.93847
LC-1-sq	1298223	kidney	kidney	3.92132	-1.4261	2.94614	3.55581	NA	5.19077	3.89439	4.38793	-1.0364	-2.74316	-2.45322	4.67795
LC-1F	907785	lung	lung_NSCLC_squamous_cell_carcinoma	2.6416	NA	NA	NA	NA	NA	NA	NA	NA	NA	NA	NA
LC-2-ad	907786	lung	lung_NSCLC_squamous_cell_carcinoma	0.553237	NA	NA	NA	0.620652	5.15523	0.199477	0.749372	-2.84179	-4.51168	-6.85031	3.76936
LC4-1	907787	lung	lung_NSCLC_adenocarcinoma	3.41145	-1.79379	4.13184	6.59952	2.71337	6.73444	1.39385	3.431	-2.65518	-2.62881	-4.81129	3.06214
LCLC-103H	753586	blood	lymphoblastic_leukemia	1.46371	-3.88765	3.31857	4.19613	0.633208	2.31047	6.18548	7.50808	-0.470082	-1.48018	0.471279	6.92535
LCLC-97TM1	946361	lung	lung_NSCLC_large_cell	-1.5628	-4.81149	2.98623	5.42026	0.067811	3.10142	1.89986	-2.08141	-3.55613	-5.08615	-5.39457	3.64026
LIM1215	869795	lung	lung_NSCLC_large_cell	NA	-2.31734	3.43633	6.28915	2.30124	6.2412	2.87461	1.73606	-2.74139	-4.37379	-2.85392	5.13709
LK-2	687787	lung	lung_NSCLC_squamous_cell_carcinoma	3.31106	-3.33724	3.79096	6.32763	1.90616	2.04574	-0.100031	-0.938697	-2.07655	-3.86033	-4.12039	3.28342
LN-18	1240168	nervous_system	glioma	5.45954	-3.44245	2.24975	5.9601	1.43343	6.3753	3.56812	-1.63024	-1.85338	-4.32435	-3.37366	6.08537
LN-229	1240169	nervous_system	glioma	4.30882	-4.67113	2.83157	5.86999	1.4176	2.75983	1.26642	0.941373	-3.03147	-5.11073	-5.26885	2.8573
LN-405	910694	nervous_system	glioma	4.87205	-1.81415	4.12824	5.61341	NA	NA	5.92551	5.3887	-0.17771	-1.58492	-0.270251	5.44922
LNCaP-Clone-FGC	907788	urogenital_system	prostate	3.65231	NA	NA	NA	2.48908	3.47398	0.695107	2.73942	-3.6302	-3.59164	-4.15006	4.06233
LNZTA3WT4	1240170	nervous_system	glioma	4.49826	-2.89031	3.55155	6.42357	2.59394	4.67568	2.17882	2.57943	-2.14023	-5.60977	-4.77976	3.92974
LOU-NH91	1298226	lung	lung_NSCLC_squamous_cell_carcinoma	2.46882	-3.87875	3.88833	6.52284	2.51299	5.76362	4.62029	-3.6737	-3.24021	-3.54351	-4.74143	6.05486
LOUCY	907789	blood	lymphoblastic_T_cell_leukaemia	5.10512	-3.65498	2.25484	6.35743	0.519115	4.07447	5.5814	4.08158	-1.24153	-2.53483	-3.25186	4.53339
LoVo	907790	digestive_system	large_intestine	5.0937	-4.20452	4.0635	5.765	NA	NA	3.15923	0.680829	-0.42876	-3.51016	-3.56596	7.05623
LOXIMVI	905974	skin	melanoma	0.956318	NA	NA	NA	1.8966	5.72198	-0.317604	-1.51873	-4.0589	-4.6504	-6.1996	1.3726
LP-1	907791	blood	Myeloma	0.814511	0.450282	6.38941	6.24716	1.38406	5.46788	7.11859	7.95522	3.01522	1.114	-0.010619	6.56438
LS-1034	917486	digestive_system	large_intestine	-1.30444	-1.67307	5.36063	4.76452	0.661074	5.27002	3.90346	5.24589	0.047892	-3.18528	-2.99945	7.60317
LS-123	907792	digestive_system	large_intestine	3.3367	0.352556	4.76303	5.67668	2.07158	5.8624	4.54521	5.73673	-0.787197	-1.27174	-0.795189	4.46525
LS-180	998189	digestive_system	large_intestine	3.02782	-2.86453	6.86754	5.99204	3.13769	5.76995	2.80385	-0.164478	-3.18143	-5.1938	-6.48714	3.13864
LS-411N	907794	digestive_system	large_intestine	1.49264	-2.8459	4.19637	4.21666	0.84238	5.34563	4.41049	3.24236	-1.20748	-3.22384	-2.99102	5.17617
LS-513	907795	digestive_system	large_intestine	0.719328	-4.92394	4.88018	5.80829	-2.01008	4.73154	6.01631	1.77182	-0.789523	-3.51047	-4.67354	6.49619
LU-134-A	753588	lung	lung_small_cell_carcinoma	0.82286	-6.65618	4.75019	5.9809	-1.23218	2.58988	4.44197	5.0362	-1.70728	-1.7511	-4.78497	3.47016
LU-135	713899	lung	lung_small_cell_carcinoma	4.73258	-5.04449	2.50123	6.43989	-0.058724	2.3846	5.12075	6.15709	0.21743	-0.930268	-3.07356	4.74882
LU-139	713878	lung	lung_small_cell_carcinoma	5.82158	-4.10808	4.5603	3.38014	3.07366	4.68662	7.28853	5.63262	-0.462587	-2.98237	-1.94725	4.8166
LU-165	753589	lung	lung_small_cell_carcinoma	3.02321	2.1475	6.48714	5.75414	7.01408	6.49298	6.1515	6.77433	0.060415	-0.004202	-1.8619	6.15218
LU-65	724863	lung	lung_NSCLC_large_cell	2.77114	2.75444	5.80937	6.63025	7.45614	6.69921	6.1309	7.07851	2.79933	1.3991	0.812751	6.713
LU-99A	907796	lung	lung_NSCLC_large_cell	1.24446	NA	NA	NA	-0.284132	1.9498	-0.282799	-4.26232	-4.63474	-4.31251	-7.02782	2.19624
LXF-289	753592	lung	lung_NSCLC_adenocarcinoma	3.68408	-3.92168	3.16166	4.87901	NA	3.69607	1.08501	-0.352317	-1.53335	-4.11808	-4.48581	4.39507
M059J	949094	nervous_system	glioma	5.57048	-5.49797	2.33968	5.78994	1.60815	4.95811	3.06947	0.950372	-3.5131	-4.7575	-4.76643	3.06414
M14	905975	skin	melanoma	4.32456	-4.40048	5.11453	5.92164	2.1899	4.97992	2.07699	2.23257	-2.05545	-5.15249	-4.4469	3.56222
MB157	1298233	breast	breast	NA	NA	NA	NA	NA	NA	0.874929	-0.783004	-2.75292	-5.22108	-5.90004	3.13924
MC-1010	907798	blood	acute_myeloid_leukaemia	NA	-6.05647	2.18889	5.36341	1.99833	5.21556	1.10304	0.108763	-3.16285	-3.97044	-5.95882	3.94079
MC-CAR	683665	blood	haematopoietic_neoplasm_other	2.97712	-4.65847	6.08468	6.92798	1.32845	3.57399	1.58424	4.20563	-2.40506	-2.43255	-4.27114	6.26627
MC-IXC	908118	nervous_system	neuroblastoma	0.688034	-7.57518	0.518387	6.04134	-0.129493	1.26589	-5.81661	1.18716	-4.08047	-4.42584	-7.85781	1.44757
MC116	907799	blood	B_cell_lymphoma	5.49257	-0.806853	7.37735	6.27241	6.81835	6.39913	6.91473	6.62757	-0.298831	-2.38028	-0.840458	6.65889
MCAS	1240171	urogenital_system	ovary	4.57512	-4.24646	3.64705	5.48368	0.839913	4.1904	NA	NA	NA	NA	NA	NA
MCC13	1333003	skin	Merkel_cell_carcinoma	5.35172	-3.85034	3.13754	6.61842	2.23861	6.1928	2.52326	3.80566	0.271462	-4.56211	-4.96201	6.78476
MCC26	1298234	skin	Merkel_cell_carcinoma	4.37869	-3.54006	3.31855	3.99788	0.960761	4.72556	2.84249	4.99356	-1.43846	-3.06803	-4.01287	NA
MCF7	905946	breast	breast	1.63806	-3.73399	4.03673	6.07063	-1.71958	2.08309	1.42313	2.17617	-2.50775	-4.95542	-6.4166	3.83092
MDA-MB-134-VI	908119	breast	breast	6.175	NA	NA	NA	NA	NA	NA	NA	NA	NA	NA	NA
MDA-MB-157	925338	breast	breast	4.80754	NA	NA	NA	0.928416	3.32961	3.27004	3.67638	-1.22397	-3.45169	-4.39121	5.30433
MDA-MB-175-VII	908120	breast	breast	3.61698	-2.48864	4.24483	6.48843	NA	6.27033	4.26357	6.61009	-0.257443	-0.632836	-3.3625	6.63812
MDA-MB-231	905960	breast	breast	3.71332	-4.57045	3.45597	5.35006	1.89444	2.62277	2.14099	3.8278	-2.4116	-4.10776	-4.89245	3.27275
MDA-MB-330	1330941	breast	breast	2.24482	0.579861	7.25549	6.48064	NA	NA	6.23189	6.75451	0.105296	0.329853	-0.057239	6.63737
MDA-MB-361	908121	breast	breast	4.17582	-3.36886	2.91601	5.34038	1.25292	6.14391	6.96308	5.93408	0.813884	-0.788498	-0.915109	5.52964
MDA-MB-415	924240	breast	breast	4.86837	-2.00677	3.87956	6.21702	NA	NA	4.20924	6.67486	-0.131326	-2.01555	-3.03022	5.36739
MDA-MB-436	1240172	breast	breast	4.85624	-3.67972	1.52507	6.33542	NA	4.87161	2.282	2.22743	-2.48605	-4.56249	-5.24697	2.43878
MDA-MB-453	908122	breast	breast	5.02413	-1.95532	6.16669	6.24434	NA	NA	3.81198	6.88905	-0.49582	-3.53447	-4.34656	4.36173
MDA-MB-468	908123	breast	breast	5.5184	-5.21094	1.8996	6.57603	1.41395	5.78833	0.926852	1.33246	-2.74664	-3.82602	-6.01733	2.46964
MDST8	1240173	digestive_system	large_intestine	4.32374	-4.46402	2.49739	4.84653	0.679006	4.11362	1.96537	1.06292	-3.54182	-5.15169	-5.58728	6.8487
ME-1	1330942	blood	acute_myeloid_leukaemia	4.51807	-2.18047	5.43968	5.19609	7.07694	6.28939	7.51737	7.51385	2.25128	1.57661	-0.003213	4.3958
ME-180	687514	urogenital_system	cervix	5.47832	-7.56986	0.81246	5.28697	1.90392	4.31193	2.678	0.115881	-2.93073	-4.69946	-6.3068	4.30901
MEC-1	1330943	blood	B_cell_leukemia	4.96127	-3.10908	3.61226	6.01486	3.28171	6.0879	3.84729	2.6866	-0.702335	-4.05993	-3.62098	6.81574
MEG-01	908126	blood	chronic_myeloid_leukaemia	5.91011	-3.35096	3.97331	6.00014	1.48213	6.43607	5.16884	4.36119	-0.859536	-3.34372	-2.66013	6.18771
MEL-HO	908124	skin	melanoma	4.61036	-3.99639	1.91654	6.21522	2.41757	6.32536	2.95646	3.18096	-3.25672	-3.99535	-4.5934	3.6578
MEL-JUSO	908125	skin	melanoma	0.146342	-3.33493	2.93192	4.80272	1.11615	3.50581	3.75903	1.13763	-3.12114	-5.63088	-4.44259	4.98952
MES-SA	908127	urogenital_system	uterus	6.03486	-3.6302	2.01659	6.5795	1.0801	5.79596	2.01803	0.749692	-3.37976	-4.42323	-4.655	4.68301
Mewo	908128	skin	melanoma	5.07468	-3.05082	2.81348	5.81726	2.34196	5.07734	3.94411	1.01523	-1.94502	-4.06208	-3.15745	5.20919
MFE-280	908129	urogenital_system	endometrium	5.61838	-2.59971	6.11139	6.24229	1.8552	5.80634	5.07095	6.33986	0.699349	-0.367097	-1.37101	5.62405
MFE-296	908130	urogenital_system	endometrium	5.22727	-5.53302	4.11733	4.8583	1.53743	6.52594	0.394989	0.523821	-2.01837	-4.49773	-6.0598	2.68259
MFE-319	1240174	urogenital_system	endometrium	5.49825	NA	NA	NA	3.17986	3.2816	4.22912	3.06087	-1.01127	-2.18078	-1.57947	4.9304
MFH-ino	925343	soft_tissue	soft_tissue_other	4.30199	-6.03157	1.68859	5.80469	1.38565	5.08624	0.729314	-0.12503	-3.50296	-4.93274	-6.52917	2.73733
MFM-223	910948	breast	breast	6.56506	-1.83301	4.39931	6.27901	1.02898	6.05143	5.91142	6.92426	-0.234897	-1.6109	-1.06063	4.19072
MG-63	908131	bone	osteosarcoma	3.9861	-4.87255	4.60935	5.98158	1.32534	2.50696	NA	2.67288	-1.63244	-3.93582	-4.7727	NA
MHH-CALL-2	908132	blood	B_cell_leukemia	NA	-5.55215	2.67345	5.00624	0.873757	5.13371	6.94125	2.35563	-1.37244	0.507073	-5.68995	6.38799
MHH-ES-1	908134	bone	ewings_sarcoma	1.7226	-8.98482	0.841311	3.36715	-0.28619	-0.692034	-7.47499	-2.33985	-3.83962	-5.42955	-7.48135	-0.03453
MHH-NB-11	908135	nervous_system	neuroblastoma	3.17886	-7.07992	1.57556	3.1414	NA	NA	NA	NA	NA	NA	NA	NA
MHH-PREB-1	908136	blood	B_cell_leukemia	4.73937	-3.41089	5.26208	5.88701	3.90069	5.52841	3.2984	5.06305	-2.08843	-4.26454	-4.36163	4.64357
MIA-PaCa-2	724870	pancreas	pancreas	2.18099	-6.02569	0.388891	4.40922	-0.032459	4.81453	0.167512	-2.66315	-2.82606	-3.47061	-6.35169	5.29203
MKL-1-subclone-2	1333014	skin	Merkel_cell_carcinoma	5.32913	NA	NA	NA	NA	NA	NA	NA	NA	NA	NA	NA
MKL-2	1333015	skin	Merkel_cell_carcinoma	5.46703	NA	NA	NA	NA	NA	NA	NA	NA	NA	NA	NA
MKN1	908138	digestive_system	stomach	5.26191	NA	NA	NA	1.56544	4.83045	4.81185	2.66148	-3.65872	-3.85316	-3.42794	6.01181
MKN28	908139	digestive_system	stomach	2.74393	-2.41164	4.15892	5.7657	2.38392	4.57378	NA	1.594	-2.19759	-3.33442	NA	NA
MKN45	925340	digestive_system	stomach	4.3535	-4.47939	2.29825	5.60394	0.714813	3.93286	4.24264	5.35773	-0.992879	-3.50339	-3.85407	4.73368
MKN7	924250	digestive_system	stomach	4.2707	-1.93634	2.99809	6.2554	1.56486	3.68969	5.24508	5.25196	-0.726921	0.113282	-1.55304	6.43581
ML-1	1240178	thyroid	thyroid	2.30805	NA	NA	NA	1.009	3.7472	2.89263	4.26718	-0.807228	-2.72258	-3.97726	4.75128
ML-2	908141	blood	acute_myeloid_leukaemia	-1.83909	-4.54399	2.36231	5.33577	-0.330266	6.15691	-0.85308	0.784673	-1.86859	-3.57469	-5.54404	2.19959
MLMA	908142	blood	hairy_cell_leukaemia	5.24092	-4.81035	2.95578	4.58447	1.89839	5.03415	3.01421	3.04928	-2.52201	-4.8355	-5.00857	5.42065
MM1S	1659818	NA	NA	NA	-5.06789	2.57608	5.3791	-8.55018	6.00845	NA	NA	NA	NA	NA	NA
MMAC-SF	925339	skin	melanoma	2.208	-3.25977	6.27523	5.77927	NA	NA	4.49316	5.05474	-2.22104	-2.47106	-3.01665	5.40952
MN-60	908143	blood	B_cell_leukemia	2.84663	-1.31179	6.60434	5.69526	6.60819	6.39124	3.48828	5.71125	-0.066807	1.61427	-3.23233	6.15346
Mo-T	908149	blood	hairy_cell_leukaemia	5.96213	-6.61067	1.72472	5.15094	5.29121	3.27133	2.64905	1.17682	-2.91352	-2.41961	-4.42524	3.95085
MOG-G-CCM	908144	nervous_system	glioma	5.20713	-6.35926	1.55197	5.24357	1.20337	6.29552	2.49091	3.37005	-1.36747	-3.37407	-3.70457	3.59379
MOG-G-UVW	908145	nervous_system	glioma	4.19441	-6.54814	0.628705	5.03539	0.894389	3.10671	-0.563827	-3.05502	-3.97538	-5.96556	-5.8845	1.85645
MOLM-13	1330947	blood	acute_myeloid_leukaemia	3.7502	-5.37328	2.80422	4.84455	-0.20497	2.38603	0.341367	1.47819	-4.04252	-4.54914	-5.99577	2.83447
MOLM-16	1330948	blood	acute_myeloid_leukaemia	NA	-5.36097	4.68022	4.12903	-1.14375	4.41491	2.7829	4.14092	-2.02706	-5.14442	-5.58979	4.16626
MOLP-8	1330950	blood	Myeloma	-1.27557	-2.57553	2.63034	5.55294	-0.342636	5.95648	0.627891	2.37513	-2.72435	-4.84991	-4.22239	4.35101
MOLT-13	908146	blood	lymphoblastic_T_cell_leukaemia	NA	-6.32704	5.94367	3.38036	1.69268	4.52911	0.839705	3.28374	-3.29684	-2.57516	-6.52527	2.34355
MOLT-16	908147	blood	lymphoblastic_T_cell_leukaemia	1.5999	-7.49754	1.75068	4.91785	0.014903	1.84479	-1.96439	-0.690527	-9.89143	-5.29739	-7.3392	1.45192
MOLT-4	905958	blood	lymphoblastic_leukemia	3.69611	-8.76517	1.72826	4.08015	2.07899	4.93763	-0.281068	0.432641	-5.9053	-3.28571	-6.97321	3.78727
MONO-MAC-6	908148	blood	acute_myeloid_leukaemia	2.64973	-5.4012	3.45338	6.20799	1.00696	5.13224	0.871128	3.80088	-1.95789	-6.0368	-4.94505	4.03499
MPP-89	908150	lung	mesothelioma	2.84757	-4.26042	2.19189	6.20965	1.86328	6.24261	4.19843	4.97499	-1.45476	-2.99655	-3.27438	3.76277
MRK-nu-1	908151	breast	breast	5.44937	0.311457	6.5848	4.85455	6.29038	6.45306	6.80111	4.46797	-0.816728	-1.23448	-3.54723	5.86709
MS-1	753594	lung	lung_small_cell_carcinoma	1.26251	-1.69045	6.5477	5.67651	0.951128	5.04175	8.14793	6.67807	-0.443793	-2.41119	-1.78288	4.12158
MS751	1240179	urogenital_system	cervix	5.13097	-5.83395	2.6493	5.81283	NA	5.07962	1.51321	3.04218	-2.60646	-3.85234	-5.42644	3.25863
MSTO-211H	908152	lung	mesothelioma	6.23928	-4.79905	4.04429	4.6308	1.62807	6.20066	-3.95537	-1.3476	-2.87736	-5.57999	-5.44083	NA
MV-4-11	908156	blood	leukemia	1.85172	-7.16164	1.58308	3.44837	0.294439	2.11807	0.816397	1.99241	-5.51381	-5.96294	-6.54394	2.83791
MY-M12	1330960	blood	leukemia	2.2959	-5.16466	5.80985	5.84619	1.96382	1.97477	NA	NA	NA	NA	NA	NA
MZ1-PC	753595	pancreas	pancreas	2.39399	-3.89578	3.39859	5.63714	-0.657669	2.97405	1.88614	0.311974	-2.25574	-3.95613	-5.35684	3.53381
MZ2-MEL	971777	skin	melanoma	1.36631	-5.40034	0.433319	4.18503	1.3784	4.63185	3.02203	4.50774	-2.04649	-1.96832	-2.70722	4.34985
MZ7-mel	753596	skin	melanoma	4.57884	NA	NA	NA	3.60409	6.06937	3.42807	2.70967	-2.58604	-3.70875	-4.32259	6.29392
NALM-6	908158	blood	B_cell_leukemia	1.84566	-5.59874	5.68582	4.9706	0.245306	5.19602	4.81159	5.28353	-3.19821	-3.13605	-4.11945	6.2908
NAMALWA	908159	blood	Burkitt_lymphoma	6.40272	-8.54814	1.36377	5.09433	3.59881	6.05797	0.457732	2.62355	-2.5488	-4.16142	-6.01778	4.77096
NB(TU)1-10	1240181	nervous_system	neuroblastoma	-2.1219	0.208468	4.88217	4.78735	0.790143	6.15071	6.72674	6.5666	3.37882	2.03913	0.50815	7.24676
NB1	949179	nervous_system	neuroblastoma	4.22236	-3.85997	1.88776	6.59445	0.089852	5.24872	1.44988	4.59391	-3.33594	-2.92531	-4.15011	5.04563
NB10	949171	nervous_system	neuroblastoma	-0.78884	-7.39503	2.44092	5.35716	-0.888739	2.5762	-3.29321	-1.05849	-3.91489	-4.5624	-8.01993	1.70675
NB12	949172	nervous_system	neuroblastoma	5.08723	-3.12302	5.11474	5.76234	-2.80064	3.34298	4.95962	3.60633	-1.29056	-3.49919	-3.44216	4.63667
NB13	949177	nervous_system	neuroblastoma	1.45135	-3.54738	3.69207	5.6734	0.470085	3.44833	0.838263	2.65783	-2.88538	-3.25297	-4.59745	6.08054
NB14	949178	nervous_system	neuroblastoma	0.456837	-7.35858	2.44865	6.19644	-1.16675	2.9733	3.27602	1.70919	-2.11435	-1.08455	-6.12292	4.00059
NB17	949175	nervous_system	neuroblastoma	NA	-6.13065	4.23945	6.16657	0.629842	1.75657	1.09725	3.25797	-0.532048	-2.92081	-4.3917	4.37191
NB4	1323913	blood	acute_myeloid_leukaemia	-1.72223	-5.92532	1.02985	6.09484	-2.50328	5.95803	0.255438	1.47744	-3.96578	-5.31734	-5.57268	3.71068
NB5	949176	nervous_system	neuroblastoma	2.38896	-6.25304	1.70141	5.62241	1.29794	2.15127	-0.402696	0.792989	-2.24478	-5.14524	-6.38673	2.79537
NB6	949173	nervous_system	neuroblastoma	1.83995	-1.69984	5.76355	6.29213	1.8754	5.98907	NA	7.15788	2.94442	0.27813	1.06064	NA
NB69	908440	nervous_system	neuroblastoma	-0.5403	-7.47091	3.95242	5.76832	-0.735279	-0.056021	NA	-2.63773	-4.83409	-4.80313	NA	NA
NB7	949174	nervous_system	neuroblastoma	4.37586	NA	NA	NA	0.432235	3.14709	3.82436	6.40645	0.517294	-0.73957	-0.198317	5.45004
NBsusSR	925342	nervous_system	neuroblastoma	-1.87123	-7.67926	0.330543	4.92952	-4.85701	2.06607	0.748251	2.81149	-2.16648	-1.96848	-6.8518	2.00374
NCC010	1509073	NA	NA	NA	-3.97669	2.90656	6.5099	0.912784	5.57575	1.41385	4.62767	-0.00892	-4.13577	-3.80458	5.75434
NCC021	1509074	NA	NA	NA	-3.35285	6.41095	5.70673	1.31612	6.00781	3.15173	0.852986	-0.044361	-3.01803	-4.03654	6.43572
NCCIT	908441	urogenital_system	testis	2.25462	NA	NA	NA	NA	NA	NA	NA	NA	NA	NA	NA
NCI-H1048	687995	lung	lung_small_cell_carcinoma	5.81313	-7.54417	2.2895	6.26275	0.430293	1.26535	-1.7418	0.821917	-5.28599	-3.4812	-9.93572	2.46659
NCI-H1092	687997	lung	lung_small_cell_carcinoma	1.49445	-0.550327	7.15045	6.16846	2.97203	6.03685	6.12773	6.22985	0.995113	-0.125238	-2.08998	6.3899
NCI-H1105	908468	lung	lung_small_cell_carcinoma	NA	-10.1172	1.39367	6.44755	NA	NA	1.10701	4.09539	-1.32574	-2.84119	-10.6228	2.92059
NCI-H1155	908467	lung	lung_NSCLC_large_cell	6.37236	-7.5518	2.28069	6.06373	2.02046	3.17056	1.36336	3.44595	-1.08828	-0.843093	-6.14881	4.9174
NCI-H1184	688000	lung	lung_small_cell_carcinoma	NA	NA	NA	NA	NA	NA	NA	NA	NA	NA	NA	NA
NCI-H1299	724831	lung	lung_NSCLC_large_cell	1.94175	NA	NA	NA	1.11518	3.27963	4.77503	1.03228	-1.41675	-4.04472	-3.29045	4.99856
NCI-H1304	753599	lung	lung_small_cell_carcinoma	1.83646	-0.643729	4.79508	6.30161	2.21014	6.04524	5.83096	2.45119	-2.19614	1.32813	-1.69639	6.79807
NCI-H1341	1330964	lung	lung_small_cell_carcinoma	NA	-5.35966	1.63643	5.6647	-0.19121	6.15434	1.33634	4.53986	-0.614366	-4.21953	-5.98207	4.58754
NCI-H1355	724866	lung	lung_NSCLC_adenocarcinoma	-1.70733	NA	NA	NA	1.26233	4.71204	2.9759	5.04422	-0.153367	-4.43276	-1.35707	4.60039
NCI-H1385	1330965	lung	lung_NSCLC_squamous_cell_carcinoma	5.50222	NA	NA	NA	NA	NA	NA	NA	NA	NA	NA	NA
NCI-H1395	684681	lung	lung_NSCLC_adenocarcinoma	6.25493	-2.20634	3.77009	5.41609	1.5513	2.4432	1.1243	0.00104	-1.39507	-2.06211	-4.44209	3.67922
NCI-H1404	1330969	lung	lung_NSCLC_papillary	5.7665	NA	NA	NA	NA	NA	NA	NA	NA	NA	NA	NA
NCI-H1417	688001	lung	lung_small_cell_carcinoma	1.85762	-10.4261	0.46802	6.23558	-2.93297	2.86936	-3.43731	5.59196	-2.36037	-4.17467	-8.2477	1.52886
NCI-H1435	1298347	lung	lung_NSCLC_adenocarcinoma	5.2185	0.67599	6.79687	4.90763	2.81512	6.17033	7.47535	6.21434	0.452445	-0.165394	-1.14567	5.88355
NCI-H1436	908469	lung	lung_small_cell_carcinoma	5.63242	0.998765	6.13369	5.10554	2.06809	5.78176	6.36049	5.61888	0.429434	-1.16799	-2.04257	6.45118
NCI-H1437	687794	lung	lung_NSCLC_adenocarcinoma	2.09161	-3.63186	3.20986	6.08281	0.025037	4.11726	3.95391	4.94634	-0.811953	-2.58942	-1.85428	6.17907
NCI-H146	910899	lung	lung_small_cell_carcinoma	NA	-2.29646	4.85572	5.18642	3.87845	5.00001	5.83952	7.53546	1.42772	-0.176658	-0.582731	4.88181
NCI-H1522	908464	lung	lung_small_cell_carcinoma	2.33899	NA	NA	NA	NA	NA	NA	NA	NA	NA	NA	NA
NCI-H1563	753600	lung	lung_NSCLC_adenocarcinoma	2.86173	-1.89467	4.98031	5.85854	0.952689	6.24478	3.68467	5.61909	-0.568318	-0.319141	-2.16521	7.05807
NCI-H1568	1298348	lung	lung_NSCLC_adenocarcinoma	2.70986	-3.78134	5.29644	5.46026	1.09063	4.4226	2.82468	0.099661	-1.81494	-5.30685	-4.5795	3.8265
NCI-H1573	908472	lung	lung_NSCLC_adenocarcinoma	5.61983	NA	NA	NA	2.56601	5.89057	5.04793	7.29395	2.1	-2.4338	1.02096	6.73868
NCI-H1581	908471	lung	lung_NSCLC_large_cell	6.11894	-3.39632	2.49798	5.62288	1.39106	6.25968	2.90082	2.67571	-3.00269	-3.28275	-4.07714	5.01489
NCI-H1618	753601	lung	lung_small_cell_carcinoma	2.5175	NA	NA	NA	NA	NA	NA	NA	NA	NA	NA	NA
NCI-H1623	687798	lung	lung_NSCLC_adenocarcinoma	1.07167	-7.1983	3.84846	5.90651	1.61202	4.47541	-1.30058	1.44242	-1.94913	-5.09914	-6.37972	2.74667
NCI-H1648	687799	lung	lung_NSCLC_adenocarcinoma	1.45819	-3.26827	4.24402	5.8968	-0.62271	3.67839	4.61351	4.5156	0.414992	-2.78129	-3.81874	5.02099
NCI-H1650	687800	lung	lung_NSCLC_adenocarcinoma	4.67148	NA	NA	NA	2.22482	6.18594	NA	2.54697	-2.2735	-3.72497	-2.75374	NA
NCI-H1651	910900	lung	lung_NSCLC_adenocarcinoma	2.50535	-4.20333	1.95477	5.91913	3.27424	1.47109	-2.40174	1.82526	-2.56133	-2.77323	-5.33586	1.8756
NCI-H1666	908473	lung	lung_NSCLC_adenocarcinoma	5.79402	-4.02297	3.47389	5.47755	1.52188	6.164	3.13851	3.20785	-2.26203	-3.77555	-4.18734	4.06267
NCI-H1688	1298349	lung	lung_small_cell_carcinoma	3.21061	-1.646	3.36292	6.40534	2.25309	5.24121	5.91226	5.30963	-0.649052	-1.27031	-1.74405	5.74119
NCI-H1693	687802	lung	lung_NSCLC_adenocarcinoma	4.11232	-3.62329	4.80417	3.30651	1.4537	3.508	4.30927	3.35506	-1.14784	-3.27454	-4.23797	4.60297
NCI-H1694	688006	lung	lung_small_cell_carcinoma	3.42304	-6.39986	4.41353	6.24728	3.75712	6.40309	-0.176468	3.37387	-0.667203	1.11787	-4.00277	6.26758
NCI-H1703	908474	lung	lung_NSCLC_adenocarcinoma	4.79253	-5.03366	4.99972	6.01617	1.40908	6.06958	4.57167	1.10617	-3.89663	-6.2968	-4.35287	4.81501
NCI-H1734	722058	lung	lung_NSCLC_adenocarcinoma	3.56264	-5.8285	1.94386	5.69056	1.45673	6.08017	NA	NA	NA	NA	NA	NA
NCI-H1755	908475	lung	lung_NSCLC_adenocarcinoma	3.67837	-1.56645	5.33358	4.23558	0.661355	3.19372	3.08392	4.97062	0.077815	-2.603	-2.04551	6.84081
NCI-H1770	687804	lung	lung_NSCLC_not_specified	0.412856	0.165725	6.80174	6.22481	-1.9538	6.29555	6.36418	6.56979	0.880628	0.271186	-1.17104	5.98679
NCI-H1781	1298350	lung	lung_NSCLC_adenocarcinoma	5.00966	-5.58354	1.45355	6.27391	1.82921	6.21366	-2.67483	-0.909449	-2.24384	-3.03549	-5.06404	3.88662
NCI-H1792	724868	lung	lung_NSCLC_adenocarcinoma	3.34893	-3.21597	2.70295	5.97679	1.09754	3.34351	-0.315861	-0.293483	-2.44578	-5.01593	-2.61476	5.05951
NCI-H1793	908463	lung	lung_NSCLC_adenocarcinoma	5.9876	NA	NA	NA	2.35227	4.28533	4.32819	4.04857	-0.492844	-2.92795	-1.97246	6.03993
NCI-H1836	1240182	lung	lung_small_cell_carcinoma	5.31937	0.271725	6.08547	6.08633	4.79386	6.73564	6.59743	3.99898	-0.719898	-0.975105	-0.70095	3.33108
NCI-H1838	687807	lung	lung_NSCLC_adenocarcinoma	4.89076	-1.37383	5.63938	5.24944	2.41644	5.97008	4.92565	6.67729	-1.49956	-2.51303	-1.44967	6.45191
NCI-H1869	1240183	lung	lung_NSCLC_squamous_cell_carcinoma	3.62683	-0.455285	4.68096	6.16612	1.23297	5.69192	5.39025	2.72109	-0.887991	-2.24837	-1.55535	4.80256
NCI-H187	688007	lung	lung_small_cell_carcinoma	2.07436	-7.02561	3.49955	6.28798	-1.0923	5.82532	5.67323	6.80854	0.117856	1.32935	-3.92837	4.33435
NCI-H1876	1330972	lung	lung_small_cell_carcinoma	6.35451	-11.1937	-0.041647	6.13657	0.107017	2.47619	-3.98723	1.58006	-2.86866	-3.03066	-9.12973	2.05542
NCI-H1915	1240184	lung	lung_NSCLC_large_cell	4.68682	NA	NA	NA	2.04085	2.55696	2.57284	1.19215	-0.727515	-2.62137	-3.70355	4.2049
NCI-H1926	908477	lung	lung_small_cell_carcinoma	NA	NA	NA	NA	NA	NA	NA	NA	NA	NA	NA	NA
NCI-H1944	1240185	lung	lung_NSCLC_adenocarcinoma	1.55238	-4.51027	2.75712	6.40426	2.42358	5.92388	2.39418	0.882606	-1.71141	-2.62406	-4.28148	4.57267
NCI-H196	1240186	lung	lung_small_cell_carcinoma	5.53475	NA	NA	NA	3.00097	3.50445	3.55638	6.77051	0.036434	-1.99303	0.319153	6.3114
NCI-H1963	688010	lung	lung_small_cell_carcinoma	3.92522	-2.34752	3.87978	6.4523	2.27051	6.05478	NA	NA	NA	NA	NA	NA
NCI-H1975	924244	lung	lung_NSCLC_adenocarcinoma	0.038869	-2.35271	3.74674	6.4892	1.70044	5.19144	3.44493	2.2827	-2.19872	-3.77945	-2.13945	5.65851
NCI-H1993	908476	lung	lung_NSCLC_adenocarcinoma	2.24523	2.26401	7.20971	6.1168	0.98144	3.37702	4.59354	6.37272	-1.44338	-3.77649	-1.84845	6.44378
NCI-H2009	724873	lung	lung_NSCLC_adenocarcinoma	3.48118	-5.07759	4.31574	4.9631	0.194266	6.63263	2.88903	2.09034	-2.37376	-4.34501	-5.32429	4.04444
NCI-H2023	1240187	lung	lung_NSCLC_adenocarcinoma	3.67012	-3.47616	2.12087	3.70307	0.63644	5.99371	-0.736181	1.6008	-3.02453	-4.85766	-3.99073	3.65061
NCI-H2029	688011	lung	lung_small_cell_carcinoma	3.99123	-0.710893	6.86762	3.27427	7.18857	4.97251	6.77486	5.98931	-0.625221	-2.10669	-2.20668	5.64281
NCI-H2030	722045	lung	lung_NSCLC_adenocarcinoma	2.12551	NA	NA	NA	1.81246	2.10339	2.01803	2.23304	-2.85131	-3.73337	-3.92942	4.09698
NCI-H2052	688058	lung	mesothelioma	5.01135	-3.56348	5.11064	6.18164	1.41715	3.92342	NA	NA	NA	NA	NA	NA
NCI-H2066	1330973	lung	lung_small_cell_carcinoma	NA	NA	NA	NA	NA	6.10938	2.4339	7.0476	1.42301	-0.639848	0.692079	6.17409
NCI-H2081	908480	lung	lung_small_cell_carcinoma	2.53482	-5.39767	4.06923	4.96255	3.74494	5.42394	6.62014	6.72594	2.03307	0.687964	-1.39586	4.43554
NCI-H2085	687812	lung	lung_NSCLC_adenocarcinoma	3.21621	NA	NA	NA	1.33502	6.54935	4.42006	4.92947	-0.402342	-2.10191	-0.896889	4.23623
NCI-H2087	724834	lung	lung_NSCLC_adenocarcinoma	3.35882	-5.28358	2.6772	6.41158	1.62848	3.94828	1.87248	2.73838	-1.09194	-3.10871	-5.45547	3.90496
NCI-H209	688013	lung	lung_small_cell_carcinoma	3.98483	-9.68005	-2.34115	3.40707	1.07706	0.162256	-3.17729	3.05755	-1.30007	-2.28928	-10.1728	1.55744
NCI-H211	1240189	lung	lung_small_cell_carcinoma	2.00019	-2.72856	5.31482	5.63195	1.42215	5.77792	3.81342	3.89947	-1.72265	-2.82113	-2.87539	3.5626
NCI-H2110	1298351	lung	lung_NSCLC_not_specified	-0.824638	-4.30165	1.88136	5.28424	NA	4.30956	1.19103	2.52427	-5.86729	-5.11902	-4.58608	5.49491
NCI-H2122	722046	lung	lung_NSCLC_adenocarcinoma	-1.45676	-4.34405	2.72493	5.69781	-0.133813	6.49589	1.72231	-0.427305	-3.04402	-4.67002	-5.00329	3.73916
NCI-H2126	687814	lung	lung_NSCLC_adenocarcinoma	2.86089	-1.72361	5.3979	5.91514	-0.00263	4.28921	2.98102	4.0724	-1.09449	-2.73497	-1.9768	6.48611
NCI-H2135	1298352	lung	lung_NSCLC_not_specified	3.81115	1.47988	5.86951	5.10466	6.87558	6.0773	7.40518	6.50292	6.09188	1.17559	1.62184	6.86048
NCI-H2141	688014	lung	lung_small_cell_carcinoma	1.08821	-1.25877	4.48986	6.60654	2.96707	6.37904	6.52365	6.80918	1.89108	1.12587	-1.16861	6.21641
NCI-H2170	687815	lung	lung_NSCLC_squamous_cell_carcinoma	2.94011	NA	NA	NA	1.8201	4.41458	1.43847	3.84919	-1.00378	-4.80964	-4.36175	5.80379
NCI-H2171	688015	lung	lung_small_cell_carcinoma	0.575014	NA	NA	NA	NA	NA	NA	NA	NA	NA	NA	NA
NCI-H2172	1298353	lung	lung_NSCLC_not_specified	-1.17776	1.08355	4.80402	6.42332	1.29789	6.40646	4.71196	5.18563	0.20337	-1.67932	1.41327	7.04993
NCI-H2196	908481	lung	lung_small_cell_carcinoma	5.122	NA	NA	NA	NA	NA	NA	NA	NA	NA	NA	NA
NCI-H220	1330974	lung	lung_small_cell_carcinoma	2.75275	NA	NA	NA	NA	NA	NA	NA	NA	NA	NA	NA
NCI-H2227	688018	lung	lung_small_cell_carcinoma	5.55231	-6.02925	2.54543	6.04109	1.12884	3.02667	4.42119	4.45889	0.047842	-1.39891	-3.65214	4.2906
NCI-H2228	687816	lung	lung_NSCLC_adenocarcinoma	3.33543	NA	NA	NA	NA	NA	NA	4.65294	-0.758532	-2.19005	-3.42693	NA
NCI-H226	905941	lung	lung_NSCLC_squamous_cell_carcinoma	2.70193	-3.79481	3.72598	5.73954	1.21662	3.13641	3.87092	1.80921	-1.09625	-1.42095	-2.79344	4.87397
NCI-H2286	1298355	lung	lung_small_cell_carcinoma	3.60663	-5.54113	4.23104	6.07974	0.791058	5.40574	1.97499	1.84812	-2.66401	-5.93709	-6.27239	3.5165
NCI-H2291	724874	lung	lung_NSCLC_adenocarcinoma	6.11141	-0.025061	6.12704	6.1894	1.00429	3.62103	3.36469	4.56491	-0.593157	-1.31407	-1.04342	5.99908
NCI-H23	905942	lung	lung_NSCLC_adenocarcinoma	6.17284	-4.16133	1.52708	5.75174	0.373772	3.45312	0.770865	-3.83412	-3.54631	-5.85931	-3.69101	3.04884
NCI-H2342	687819	lung	lung_NSCLC_adenocarcinoma	3.38509	-0.48074	3.98543	3.98495	1.29716	6.23085	2.29984	3.32683	-1.48643	-3.17905	-2.90374	3.02781
NCI-H2347	687820	lung	lung_NSCLC_adenocarcinoma	3.33113	-1.68409	5.38672	6.52388	0.796189	4.47414	3.32008	3.55963	-1.98687	-2.73671	-3.16391	3.55996
NCI-H2405	687821	lung	lung_NSCLC_adenocarcinoma	2.69569	-2.83901	3.12443	6.26014	1.81573	2.65743	1.93866	3.03894	-1.89469	-4.06258	-4.6364	5.22149
NCI-H2444	1298356	lung	lung_NSCLC_not_specified	5.15147	-0.096906	6.5083	5.74519	2.2007	6.59591	5.83403	4.87131	0.118006	-0.12892	-0.645048	6.7752
NCI-H2452	908462	lung	mesothelioma	4.87385	-2.39807	5.36338	6.52927	1.20674	3.00812	3.06213	0.873393	-1.59579	-2.98776	-3.12716	3.7264
NCI-H28	908470	lung	mesothelioma	2.20879	-3.25245	4.76089	5.13967	0.394527	2.8666	2.23349	1.69508	-2.64393	-4.69797	-3.37037	3.77472
NCI-H292	753604	lung	lung_NSCLC_adenocarcinoma	1.66779	-6.10136	5.89784	5.82881	-1.54552	2.06694	-1.54393	-4.49739	-3.38213	-4.92433	-5.4784	2.06352
NCI-H3122	1240190	lung	lung_NSCLC_adenocarcinoma	3.33779	-5.37432	3.58965	6.3846	0.92995	6.39963	0.708355	2.51129	-0.749792	-3.3519	-4.14379	4.05783
NCI-H322M	905967	lung	lung_NSCLC_adenocarcinoma	4.9994	1.01554	5.59706	5.51396	5.1844	6.28778	7.54115	5.01259	2.454	-0.77218	-0.191784	7.46265
NCI-H345	688021	lung	lung_small_cell_carcinoma	5.60198	-1.91794	5.36261	6.43954	6.56119	6.3751	5.91449	6.37793	1.55013	1.00748	-0.787466	5.7365
NCI-H358	908465	lung	lung_NSCLC_adenocarcinoma	-0.399256	-2.48898	4.50669	6.21793	0.681592	5.71617	4.45846	4.57656	-2.02256	-4.1428	-3.85409	6.19869
NCI-H441	908460	lung	lung_NSCLC_adenocarcinoma	1.99343	-3.55932	5.29502	6.2075	2.27248	6.08578	3.17189	4.03186	-1.81415	-4.06116	-4.56791	4.88298
NCI-H446	688023	lung	lung_small_cell_carcinoma	6.29105	-4.11349	5.03508	6.49002	1.04214	6.24409	5.55058	3.34443	-1.57201	-2.30764	-4.34645	5.55531
NCI-H460	905943	lung	lung_NSCLC_large_cell	4.83037	-6.18537	2.12435	6.01629	-0.307872	1.08405	-2.36487	-2.59663	-3.97744	-3.56673	-5.0806	3.12538
NCI-H508	908442	digestive_system	large_intestine	NA	-1.78919	6.38397	5.14893	-1.45918	3.78639	4.99159	5.28957	-0.420338	0.064811	-1.23168	7.05474
NCI-H510A	753605	lung	lung_small_cell_carcinoma	5.0078	-3.18808	3.25088	6.31203	1.15645	6.34086	NA	NA	NA	NA	NA	NA
NCI-H520	908443	lung	lung_NSCLC_squamous_cell_carcinoma	4.86229	-1.82009	4.28821	6.45696	2.26013	3.92497	5.72019	5.85645	0.087711	-3.04168	-2.07906	6.08407
NCI-H522	905944	lung	lung_NSCLC_adenocarcinoma	1.84578	NA	NA	NA	5.11254	5.08789	4.33264	2.64501	-0.848429	-1.84663	-2.44037	5.70546
NCI-H524	908483	lung	lung_small_cell_carcinoma	3.09471	-3.15835	2.13993	5.88732	-1.11951	4.08268	5.90428	3.89554	-1.44428	-2.35378	-3.18257	5.43511
NCI-H526	688025	lung	lung_small_cell_carcinoma	1.11214	-9.09853	1.59357	5.89518	0.030634	4.09559	2.95019	4.83247	-1.07343	2.02711	-5.95295	5.53328
NCI-H596	908459	lung	lung_NSCLC_adenocarcinoma	5.75591	1.08813	5.71873	6.14759	3.49957	5.03216	4.95906	3.15603	-0.731048	-2.328	0.962584	3.90327
NCI-H630	908482	digestive_system	large_intestine	NA	-1.2647	6.24125	5.38457	4.27185	6.41915	4.96362	5.05991	0.345052	-1.42392	-0.652184	6.6925
NCI-H64	688026	lung	lung_small_cell_carcinoma	4.59678	-0.343544	4.96102	5.77771	2.12397	5.57007	NA	NA	NA	NA	NA	NA
NCI-H647	1240191	lung	lung_NSCLC_not_specified	4.14294	-4.09306	2.46814	5.046	0.65137	3.6836	6.98546	-2.51081	-3.21039	-5.06227	-5.20923	1.80773
NCI-H650	722066	lung	lung_NSCLC_adenocarcinoma	4.13634	-2.90121	3.39865	5.41863	1.79754	5.71106	1.79571	4.11781	-1.21549	-4.10815	-3.88176	5.88143
NCI-H661	687829	lung	lung_NSCLC_large_cell	3.79089	-3.3187	2.04771	5.62458	1.53663	2.53342	3.26039	0.664627	-2.33244	-3.60567	-4.01677	3.45706
NCI-H69	688027	lung	lung_small_cell_carcinoma	5.10289	-1.54036	5.09095	6.36229	3.25882	6.35887	5.54538	1.35626	-0.461596	-1.49185	-2.07747	4.68847
NCI-H716	908458	digestive_system	large_intestine	2.69795	-4.52448	4.69662	1.24732	-2.07387	3.76183	7.06202	4.97754	0.715842	-2.30201	-0.226229	7.21825
NCI-H719	924242	lung	lung_small_cell_carcinoma	5.69765	NA	NA	NA	NA	NA	NA	NA	NA	NA	NA	NA
NCI-H720	687600	lung	lung_NSCLC_carcinoid	6.42055	-1.34512	5.20684	6.49009	1.83508	5.757	6.56314	6.87987	1.81654	-0.780962	1.5858	5.73595
NCI-H727	724855	lung	lung_NSCLC_carcinoid	-1.61979	0.009294	6.53816	5.72978	0.055572	4.51488	6.36892	7.25082	0.339403	-1.57544	-1.0352	5.14508
NCI-H747	908457	digestive_system	large_intestine	1.11511	-1.93568	6.17116	6.26873	1.70016	5.9839	3.67939	1.97695	-1.53733	-3.81746	-1.48906	5.62865
NCI-H748	909194	lung	lung_small_cell_carcinoma	5.094	NA	NA	NA	NA	NA	NA	NA	NA	NA	NA	NA
NCI-H810	925341	lung	lung_NSCLC_large_cell	2.34091	-2.98971	5.61037	5.6292	3.29025	4.5149	1.85665	4.41417	-1.96774	-4.04387	-4.66789	2.54805
NCI-H82	688031	lung	lung_small_cell_carcinoma	5.73772	-4.16701	1.45199	6.1374	-0.006375	6.19409	4.81972	3.81088	-1.57939	-3.81978	-1.31942	6.26743
NCI-H820	1333019	lung	lung_NSCLC_papillary	NA	NA	NA	NA	NA	NA	6.47943	7.23722	2.66768	0.963805	-1.16518	5.84643
NCI-H835	753607	lung	lung_NSCLC_carcinoid	NA	1.65803	5.89339	5.97422	2.50846	6.38	5.93035	7.51619	1.12952	-1.12812	-0.029217	5.17709
NCI-H838	910399	lung	lung_NSCLC_adenocarcinoma	1.94088	-3.03371	2.89554	6.44229	NA	NA	2.89456	-2.77727	-2.38221	-4.122	-4.01317	3.48452
NCI-H841	1240192	lung	lung_small_cell_carcinoma	4.85442	-3.35182	2.62076	5.85122	0.90991	6.32317	2.35874	1.18684	-1.32855	-3.25243	-3.06228	5.03056
NCI-H847	1240193	lung	lung_small_cell_carcinoma	0.128162	-1.42922	6.89776	6.6458	0.841357	6.25201	5.73445	5.99017	-0.187216	-3.42952	-2.97275	5.92432
NCI-H865	1330977	lung	lung_small_cell_carcinoma	NA	NA	NA	NA	NA	NA	NA	NA	NA	NA	NA	NA
NCI-H929	724825	blood	Myeloma	NA	-4.99872	3.06927	4.30184	-5.34474	5.6938	1.56582	3.26218	-2.20358	-3.14128	-4.14862	5.92729
NCI-N87	908461	digestive_system	stomach	5.01046	-4.73956	3.49539	4.60576	4.0169	4.29017	3.53462	4.03834	-1.80291	-3.95839	-3.6088	4.53815
NCI-SNU-1	908444	digestive_system	stomach	4.44768	-0.797832	5.03212	6.41852	6.5224	6.28205	5.44719	4.97521	-0.745277	-2.09543	-3.26716	5.49571
NCI-SNU-16	908446	digestive_system	stomach	6.62365	-1.10792	5.43386	5.34007	0.85242	5.77319	5.23959	4.53859	-1.38034	-2.44626	-3.21168	7.24177
NCI-SNU-5	908445	digestive_system	stomach	6.62029	-6.01712	3.6598	4.84977	0.969149	4.3705	1.54648	3.15323	-1.57679	-3.94247	-4.94076	5.65
NEC8	910942	urogenital_system	testis	3.0836	-5.77363	0.924604	4.45484	-0.599723	4.90093	NA	-6.52935	-4.18994	-4.65447	-4.57836	NA
NH-12	908447	nervous_system	neuroblastoma	-0.273832	-5.57468	2.58241	5.60468	-1.09409	3.9159	NA	-0.042412	-2.25879	-3.42381	-6.63274	NA
NK-92MI	1330981	blood	lymphoid_neoplasm_other	5.30075	NA	NA	NA	NA	NA	NA	NA	NA	NA	NA	NA
NKM-1	908448	blood	acute_myeloid_leukaemia	1.81923	-6.20779	1.46324	3.49657	1.12341	2.12155	-0.454638	1.60324	-3.26124	-4.77797	-6.65988	2.10565
NMC-G1	908449	nervous_system	glioma	1.74086	-3.92086	2.67698	4.16554	1.40856	2.46293	0.580052	-3.54167	-4.02027	-5.06556	-5.52474	3.48576
no-10	908452	nervous_system	glioma	4.24668	-1.74847	4.35446	6.21775	3.12738	4.98023	3.45962	3.69026	-2.00931	-3.07822	-4.73109	5.0201
no-11	908450	nervous_system	glioma	2.24826	-2.17965	2.74595	5.51063	3.24004	4.29315	3.53349	3.64362	-0.88211	-2.40001	-2.5475	6.50934
NOMO-1	908451	blood	acute_myeloid_leukaemia	5.41276	-5.84167	4.18815	3.07109	-0.465799	4.07037	3.25537	2.66843	-2.45045	-3.14725	-4.4497	6.06847
NOS-1	925345	bone	osteosarcoma	-0.648809	-2.38748	4.99302	6.06513	-0.68749	4.51646	3.33031	3.62297	-0.299462	-1.14496	-2.15749	5.37798
NTERA-S-cl-D1	908454	urogenital_system	testis	1.45539	-8.20306	-0.16429	5.35625	-0.508971	1.58133	-5.72922	-2.88688	-7.19941	-4.53881	-8.37945	-1.50749
NU-DUL-1	1330982	blood	B_cell_lymphoma	4.43575	-9.96923	0.90024	6.51816	0.911379	5.1152	2.91899	5.19225	0.402782	-2.40406	-4.93972	6.27292
NUGC-3	908455	digestive_system	stomach	5.06063	NA	NA	NA	1.54039	2.63985	-1.01595	-0.468487	-6.38024	-5.7106	-5.12366	2.62072
NUGC-4	1298357	digestive_system	stomach	3.88732	-2.4938	4.38118	5.48242	5.31314	6.19804	2.08769	3.50515	-1.28095	-3.18667	-2.31217	6.57751
NY	910849	bone	osteosarcoma	2.56989	-5.47367	2.11283	5.19569	2.81269	3.2685	2.67351	1.06926	-0.804095	-4.53961	-4.93008	3.60836
OACM5-1	1503363	NA	NA	NA	-0.471532	3.98698	5.71174	1.68681	6.08583	7.31494	7.15108	0.744751	-0.906547	-0.188154	6.49965
OACp4C	1503362	NA	NA	NA	-3.55434	2.58183	5.71672	-1.20575	5.32544	2.30281	3.60941	-2.13646	-2.68463	-1.91465	4.59279
OAW-28	946360	urogenital_system	ovary	5.22872	NA	NA	NA	2.53064	3.20225	1.87761	2.52984	-1.12339	-3.85525	-5.84404	3.00113
OAW-42	910548	urogenital_system	ovary	4.09716	-4.71168	2.15521	5.80044	NA	3.61614	1.05929	3.10247	-0.467232	-4.17025	-5.49764	3.72906
OC-314	909257	urogenital_system	ovary	NA	-5.11153	3.27016	6.87284	1.32626	2.99719	-1.00511	-0.911402	-4.33997	-3.53593	-5.79192	2.61875
OCI-AML2	910947	blood	acute_myeloid_leukaemia	4.01444	-5.32861	0.99477	5.80784	3.79222	6.07106	-0.830941	2.02661	-3.19914	-3.74381	-5.40795	1.78157
OCI-AML3	1290455	blood	acute_myeloid_leukaemia	6.40579	-4.14007	2.9995	5.08182	3.334	4.30308	1.7607	2.03341	-1.74026	-3.90272	-4.96915	5.70366
OCI-AML5	1330983	blood	acute_myeloid_leukaemia	-1.39186	-5.74916	1.76649	6.36488	0.775809	6.05376	3.86144	3.76759	-2.16498	-2.04763	-5.21246	4.60504
OCI-LY-19	1330984	blood	B_cell_lymphoma	-0.047392	-7.79156	1.21468	5.68972	0.538029	3.20512	1.01293	0.871844	-2.7013	-3.01334	-5.08305	2.95293
OCI-LY7	1659819	NA	NA	NA	-0.160298	5.30262	5.45639	0.401778	5.90951	NA	5.36697	-0.638967	-1.79766	-1.64324	NA
OCI-M1	1330985	blood	acute_myeloid_leukaemia	6.27739	-3.60097	6.16754	5.74436	3.93328	6.161	1.0781	5.75637	-1.22412	0.529921	-2.50057	5.27883
OCUB-M	909256	breast	breast	2.70727	-0.928698	6.40184	6.09743	1.36335	3.43453	3.24899	1.57686	-3.90804	-4.13577	-6.35171	3.78585
OCUM-1	1298358	digestive_system	stomach	3.87735	-4.64807	5.17465	6.29224	0.885936	5.79953	1.67111	2.58671	-0.825843	-3.82168	-4.37696	3.62562
OE19	910079	aero_digestive_tract	oesophagus	3.26634	-1.97155	4.46601	5.17824	5.43923	5.49477	4.65496	4.59921	-1.20138	-2.2463	-0.782207	4.63957
OE21	1298359	aero_digestive_tract	oesophagus	1.47632	-2.64338	3.68649	4.27841	1.54935	6.3335	3.15154	0.608561	-1.27987	-4.26294	-3.46635	4.70321
OE33	910549	aero_digestive_tract	oesophagus	4.987	-3.66696	3.11397	5.46313	1.30444	4.2418	2.73471	4.21149	-0.390405	-3.65634	-3.13184	6.45995
OMC-1	949154	urogenital_system	cervix	5.62294	-2.54841	2.5355	6.36132	NA	5.58831	4.26725	4.32413	-0.785273	-2.30269	-2.51415	5.05167
ONS-76	909248	nervous_system	medulloblastoma	5.43923	-6.02978	1.37348	5.02765	1.65133	2.05377	1.8442	-1.2867	-3.59168	-4.0429	-6.02227	3.1613
OPM-2	909249	blood	Myeloma	0.742891	1.93254	6.40308	6.29117	0.50958	6.58121	7.25111	7.36362	1.53949	2.13635	1.31804	4.73006
OS-RC-2	909250	kidney	kidney	4.11648	-4.60839	1.35417	2.77002	1.92625	4.51245	3.00614	1.60914	-2.07977	-3.28205	-3.81286	4.82509
OSA-80	1298361	bone	osteosarcoma	2.94365	NA	NA	NA	NA	NA	NA	NA	NA	NA	NA	NA
OSC-19	1298362	aero_digestive_tract	head_and_neck	4.45022	NA	NA	NA	1.37264	6.50291	4.30833	1.15277	-1.91278	-4.09011	-3.80831	3.31999
OSC-20	1240196	aero_digestive_tract	head_and_neck	5.90311	-5.01118	5.45904	4.30847	0.630955	3.49504	3.03601	0.340375	-2.46675	-3.60475	-4.68976	3.95088
OUMS-23	1298363	digestive_system	large_intestine	4.99628	-2.52651	2.85161	6.2846	3.51084	5.99784	5.61872	4.12781	-1.34888	-2.83397	-1.96591	5.3805
OV-17R	1480361	urogenital_system	ovary	NA	-1.31172	4.20077	5.67281	NA	5.51452	3.68716	2.22184	-1.47275	-3.29139	-3.98156	3.84247
OV-56	1480362	urogenital_system	ovary	NA	-5.49297	0.973956	5.7557	1.74485	4.97299	3.10932	0.771224	-1.89093	-4.64447	-4.4176	6.18967
OV-7	1480360	urogenital_system	ovary	NA	-3.99722	3.74508	4.39413	NA	5.07342	2.60359	1.57428	-1.02763	-3.59557	-3.65938	2.99641
OV-90	1240197	urogenital_system	ovary	2.29326	-4.25388	4.23134	4.26999	1.36695	6.34652	4.44087	5.05441	-0.335465	-2.89095	-3.14645	5.99754
OVCA420	1480364	urogenital_system	ovary	NA	-1.26983	5.05348	6.55761	4.39983	6.28284	4.8904	2.92402	-0.834026	-3.37223	-2.30458	5.17309
OVCA432	1480366	urogenital_system	ovary	NA	-3.81128	2.26145	6.40171	3.01027	6.24779	NA	NA	NA	NA	NA	NA
OVCA433	1480367	urogenital_system	ovary	NA	-3.81968	4.10089	6.45934	NA	5.32346	0.28347	1.64702	-3.74847	-5.12072	-5.47339	4.4444
OVCAR-10	1480370	urogenital_system	ovary	NA	-3.52762	5.58601	4.40462	2.31169	3.36792	NA	NA	NA	NA	NA	NA
OVCAR-2	1480369	urogenital_system	ovary	NA	-5.93235	0.794863	4.87678	0.805559	4.91064	NA	NA	NA	NA	NA	NA
OVCAR-3	905933	urogenital_system	ovary	4.33016	NA	NA	NA	1.65381	3.13916	5.37658	0.904604	-2.24972	-4.27998	-4.93669	3.73749
OVCAR-4	905990	urogenital_system	ovary	1.91014	-1.66841	3.10417	4.80855	1.25765	6.18958	2.88085	4.12794	-1.28349	-2.86219	-2.42581	3.89435
OVCAR-5	905969	urogenital_system	ovary	1.57117	-3.13895	1.39225	5.63042	NA	5.75033	2.53556	-0.859746	-2.90275	-4.4054	-3.66397	3.37907
OVCAR-8	905991	urogenital_system	ovary	4.14127	-4.9237	2.98864	4.31713	1.85806	1.70016	-0.675317	-1.87297	-2.22992	-5.49039	-5.57133	2.72608
OVISE	1240198	urogenital_system	ovary	4.73405	-3.0496	2.34394	4.21282	NA	3.62296	3.50444	3.55498	-1.7029	-3.73363	-2.85427	4.33429
OVK-18	1480371	urogenital_system	ovary	NA	-6.4448	2.32204	3.76707	2.10917	3.86639	3.40361	2.01837	-2.72011	-3.77491	-4.7053	4.08964
OVKATE	1240199	urogenital_system	ovary	4.02313	-0.387625	5.72329	6.44519	4.95672	6.34291	4.03569	7.72258	2.13721	0.100948	0.740265	6.86858
OVMIU	1240200	urogenital_system	ovary	2.94335	-2.07828	5.14713	6.3515	0.532177	3.66027	2.33954	1.7098	-3.24911	-3.69473	-3.31517	4.264
OVTOKO	1298365	urogenital_system	ovary	2.33461	-3.80455	1.44738	4.30987	0.84647	4.54738	3.80144	0.942613	-1.49461	-3.94877	-2.72174	5.46325
P12-ICHIKAWA	909251	blood	lymphoblastic_T_cell_leukaemia	6.01058	-8.20721	6.3312	5.30156	2.30927	6.07765	3.45504	4.94617	-1.54619	-1.20984	-5.73573	5.74079
P30-OHK	909252	blood	lymphoblastic_leukemia	1.89126	-4.33788	1.87727	6.38525	1.0836	5.42974	-1.40111	0.138457	-4.59007	-5.33329	-5.21479	1.43852
P31-FUJ	909253	blood	acute_myeloid_leukaemia	6.51838	-3.53597	5.74896	5.32283	3.84281	5.07641	7.00657	5.91708	-0.609272	-1.15909	-4.8516	5.21381
P32-ISH	1330987	blood	Burkitt_lymphoma	3.93962	-6.9492	1.56397	6.76154	0.584508	6.69238	0.292472	5.422	-1.44901	-3.56552	-6.08293	4.57308
P3HR-1	1330988	blood	Burkitt_lymphoma	6.2427	NA	NA	NA	NA	NA	NA	NA	NA	NA	NA	NA
PA-1	909255	urogenital_system	ovary	5.58016	-7.00403	0.598542	5.9321	-1.11588	1.10138	NA	NA	NA	NA	NA	NA
PA-TU-8902	1298526	pancreas	pancreas	1.03639	-4.16007	3.32609	6.27806	-1.13742	3.72905	2.33768	3.41896	-2.0454	-4.4324	-5.47141	4.29692
PA-TU-8988T	1240201	pancreas	pancreas	4.50671	-4.09657	6.34943	5.66909	1.22449	4.13546	3.07991	-1.81555	-2.51742	-4.50618	-4.35919	4.05982
PANC-02-03	1298475	pancreas	pancreas	1.50437	-4.20984	3.561	4.82684	0.620148	3.97927	3.93151	1.02263	-1.02465	-3.43163	-3.80515	4.61997
PANC-03-27	925346	pancreas	pancreas	2.57113	-4.94723	3.645	5.29988	0.77114	5.73822	1.91549	-1.01557	-3.21472	-6.47861	-5.38115	4.57763
PANC-04-03	1298476	pancreas	pancreas	2.89542	-2.84544	5.71476	6.33441	0.651803	2.8596	NA	4.83881	-0.051579	-1.9747	-2.29875	NA
PANC-08-13	925347	pancreas	pancreas	-0.146445	-3.10362	3.11543	5.95169	1.12095	4.20321	4.19579	2.75601	0.952394	-1.08188	-0.333236	5.71319
PANC-10-05	925348	pancreas	pancreas	1.54722	NA	NA	NA	2.35871	3.49893	3.46959	1.4264	-0.839165	-2.01223	-3.53893	5.33299
PC-14	753608	lung	lung_NSCLC_adenocarcinoma	3.76557	-4.29938	1.74446	6.10562	0.041593	3.40538	1.16877	-0.752434	-2.89775	-4.92292	-4.7287	2.81036
PC-3	905934	urogenital_system	prostate	4.8803	NA	NA	NA	2.95171	4.67038	1.43033	1.97379	-0.552677	-3.62976	-4.14644	4.46533
PC-3_[JPC-3]	1240202	lung	lung_NSCLC_adenocarcinoma	3.52624	-3.78426	5.50565	5.94935	2.54848	3.60544	3.75337	4.21307	-0.451643	-3.66293	-4.0227	4.68771
PCI-15A	1240204	aero_digestive_tract	head_and_neck	2.03999	1.99895	6.69325	2.01644	2.0594	4.46936	1.66079	-2.54695	-2.0193	-4.30322	-5.07983	6.08558
PCI-30	1298529	aero_digestive_tract	head_and_neck	3.31612	-4.23125	2.85145	3.72395	2.17115	3.07018	1.86754	2.09027	-1.89131	-3.42984	-4.0284	4.23775
PCI-38	1240205	aero_digestive_tract	head_and_neck	5.38749	NA	NA	NA	-0.542955	3.14881	2.70185	-0.642483	-2.2528	-4.47854	-3.50853	5.35795
PCI-4B	1298531	aero_digestive_tract	head_and_neck	5.55724	-6.01187	1.4185	4.35088	NA	2.90664	-1.05364	-0.747262	-3.41106	-5.41456	-6.29953	2.3801
PCI-6A	1240206	aero_digestive_tract	head_and_neck	5.83929	-6.06498	0.491474	3.60846	NA	3.97103	2.93938	0.742258	-2.77711	-3.29649	-3.84637	4.76204
PE-CA-PJ15	1240207	aero_digestive_tract	head_and_neck	5.31011	-5.60375	4.82373	4.06713	1.42602	5.6478	1.5471	-0.849916	-2.5916	-4.77859	-5.49436	4.51478
PEO1	1480372	urogenital_system	ovary	NA	-5.64311	2.44694	6.4687	2.25593	6.17371	2.38635	-0.110885	-2.34209	-5.52469	-5.48042	3.34421
PF-382	909260	blood	lymphoblastic_T_cell_leukaemia	4.27148	-5.76961	4.6391	5.0503	4.69057	5.65903	7.44483	3.51818	0.177749	2.20691	-4.21335	5.84782
PFSK-1	683667	nervous_system	medulloblastoma	3.61748	-3.9755	2.32274	3.22542	NA	NA	2.09768	1.02195	-3.18606	-2.95664	-3.73402	NA
PL-21	1330991	blood	acute_myeloid_leukaemia	-1.24372	-4.46584	6.76581	6.1264	-1.71252	5.52372	6.89073	6.76847	0.270799	0.020258	-3.41563	6.03824
PL18	1240208	pancreas	pancreas	3.15303	NA	NA	NA	1.68633	2.26894	0.838414	NA	NA	NA	NA	3.1476
PL4	1298533	pancreas	pancreas	4.14714	-2.99034	5.12588	6.41037	NA	6.10134	2.79264	0.30055	-2.3702	-3.81581	-4.09065	4.9763
PLC-PRF-5	925349	digestive_system	liver	4.94139	NA	NA	NA	NA	NA	NA	NA	NA	NA	NA	NA
PSN1	910546	pancreas	pancreas	1.66248	-5.78632	0.516077	5.77794	1.05025	3.54385	0.156566	0.662324	-2.82989	-4.75671	-4.80608	2.91786
PWR-1E	1330993	urogenital_system	prostate	NA	-6.40209	1.82534	5.64622	0.583802	4.84753	0.765257	-0.786647	-1.32587	-3.46715	-5.68821	3.05695
QGP-1	1298534	pancreas	pancreas	NA	1.80853	6.83207	4.80101	6.4735	5.57542	4.6393	5.85389	0.211321	1.15882	0.782059	4.26174
QIMR-WIL	910545	blood	acute_myeloid_leukaemia	5.54188	-5.86008	3.09645	5.57631	2.18815	5.76992	0.538042	2.17271	-2.35519	-4.55075	-5.15777	4.12192
Raji	909262	blood	Burkitt_lymphoma	5.7916	-5.34314	3.91362	6.29403	6.29901	5.42453	0.305791	1.96131	-2.08699	-5.40883	-3.9578	4.23875
Ramos-2G6-4C10	910401	blood	Burkitt_lymphoma	5.15003	-3.32257	3.95262	3.76657	0.734931	5.56426	4.56179	8.16418	-0.93769	-1.1113	-2.63978	6.73239
RC-K8	1330995	blood	B_cell_lymphoma	5.64901	-3.26977	5.32651	6.10574	6.7013	6.09868	6.81978	6.89461	0.365497	0.791065	-0.028551	5.72325
RCC-AB	1524418	NA	NA	NA	-4.24736	3.74357	5.94392	4.05624	5.80894	1.94258	2.4186	-1.51389	-3.59554	-5.12146	5.12057
RCC-ER	1524417	NA	NA	NA	-3.88202	2.39321	6.10262	NA	6.19761	1.93141	2.94404	-0.177593	-3.88327	-4.08716	6.82607
RCC-FG2	1524414	NA	NA	NA	-4.11792	2.72128	5.36178	1.07801	5.89237	3.317	4.03254	0.690344	-2.94752	-3.00254	5.825
RCC-JF	1524415	NA	NA	NA	-5.98565	-0.044984	4.41704	1.27845	3.42542	0.348313	1.78124	-2.95116	-5.43035	-5.57689	2.58725
RCC-JW	1524416	NA	NA	NA	-5.95002	-0.614651	6.12759	2.6441	5.81361	-0.087068	-0.893935	-3.09445	-4.93335	-5.27268	3.66177
RCC-MF	1524419	NA	NA	NA	-5.10632	-0.470877	4.62233	2.09444	5.66949	0.429213	3.65934	-0.420548	-4.06472	-4.74974	5.63143
RCC10RGB	909974	kidney	kidney	1.08276	-2.17491	6.82159	6.18758	3.84397	4.34368	3.75493	4.09363	-0.432357	-2.9436	-3.90459	5.73917
RCH-ACV	1330994	blood	B_cell_leukemia	NA	-6.40594	1.03377	5.04156	1.1439	2.75721	-0.878191	1.25821	-6.66497	-0.11741	-6.52823	2.27288
RCM-1	909263	digestive_system	large_intestine	4.85564	-3.55242	4.80957	6.07783	0.134614	4.44837	6.03079	5.35937	0.509568	-1.93663	-2.99701	6.17153
RD	909264	soft_tissue	rhabdomyosarcoma	0.234713	NA	NA	NA	1.73134	3.68154	2.91656	4.05248	-2.02303	-3.48256	-3.78422	3.4103
RD-ES	1330996	bone	ewings_sarcoma	-1.17334	NA	NA	NA	NA	NA	NA	NA	NA	NA	NA	NA
REH	909696	blood	B_cell_leukemia	2.46344	-5.95045	3.06135	6.40498	-0.169126	3.76565	0.91628	0.259216	-4.22571	-2.91936	-5.47972	2.72605
RERF-GC-1B	1240209	digestive_system	stomach	-0.059478	NA	NA	NA	-1.79413	4.75594	3.46622	2.18826	-2.68088	-3.19452	-4.32849	3.93096
RERF-LC-KJ	1298537	lung	lung_NSCLC_adenocarcinoma	0.486201	-2.42046	2.7714	6.68091	NA	3.87538	3.80565	1.31759	-1.02279	-2.64673	-0.102134	6.92717
RERF-LC-MS	910931	lung	lung_NSCLC_adenocarcinoma	4.60269	-3.77794	6.03455	6.39014	0.600569	4.63311	2.12288	1.4268	-3.10174	-4.65185	-5.31367	1.85563
RERF-LC-Sq1	1298538	lung	lung_NSCLC_squamous_cell_carcinoma	5.40011	-0.753754	4.77536	4.06168	1.46263	4.69007	4.21078	2.9557	-0.448708	-2.80687	-0.279062	6.13255
RF-48	909697	digestive_system	stomach	4.13273	-3.63075	4.54122	5.99391	4.34463	5.09705	6.69696	4.53047	0.161548	-1.9215	-3.1604	6.49715
RH-1	971773	soft_tissue	rhabdomyosarcoma	-0.289569	-5.5572	5.80927	6.42879	-1.08781	1.3888	-2.36258	-3.39245	-8.53352	-5.97654	-6.18447	2.0157
RH-18	971774	soft_tissue	rhabdomyosarcoma	NA	-0.942523	5.8663	6.43434	1.18894	3.72174	5.83442	4.08573	-0.870042	-0.213311	-1.73462	4.82548
RH-41	1240210	soft_tissue	rhabdomyosarcoma	-1.10294	-3.89736	3.17418	5.84295	-4.06196	5.583	4.00657	4.26541	-3.37644	-3.81339	-4.2109	4.18151
RKN	1298539	urogenital_system	ovary	3.43286	-5.14473	4.30127	5.86744	NA	5.20865	0.429134	-1.75058	-2.89349	-3.71895	-5.3725	3.29691
RKO	909698	digestive_system	large_intestine	4.70878	-5.44534	4.27921	5.44596	0.657086	4.66608	2.0106	3.27686	-2.62638	-4.34647	-5.46797	5.51524
RL	910861	blood	B_cell_lymphoma	6.22295	-4.44571	6.97765	6.43709	5.52451	5.6444	6.98844	6.35465	-3.60907	0.156332	-1.82193	7.2065
RL95-2	930082	urogenital_system	endometrium	NA	-2.7668	3.06932	6.05114	NA	NA	2.17175	3.32363	-0.807093	-3.09857	-1.83039	3.63419
RMG-I	909699	urogenital_system	ovary	5.03354	-1.40855	7.05146	5.78464	NA	NA	3.64053	0.700941	-2.35279	-3.52199	-5.00368	4.2971
RO82-W-1	930083	thyroid	thyroid	4.10387	-4.20559	4.27768	5.61413	1.82527	5.04788	3.1444	1.04347	-2.20255	-3.37877	-4.65452	4.19709
ROS-50	1331025	blood	B_cell_leukemia	1.75642	-3.27973	5.78341	5.32404	5.6353	4.97811	6.66345	6.78705	1.62104	-0.44689	-2.99011	5.81161
RPMI-2650	909700	aero_digestive_tract	head_and_neck	3.71745	-6.11173	4.32479	6.04388	1.58117	2.61641	0.403995	1.1969	-2.81682	-4.0776	-5.69521	2.44449
RPMI-6666	909701	blood	Hodgkin_lymphoma	8.02317	-3.38693	1.8557	5.48331	2.17909	4.06328	1.36637	-0.194408	-2.16622	-3.98549	-5.15783	3.73263
RPMI-7951	910903	skin	melanoma	5.68201	-5.34891	1.40203	6.28407	1.02052	4.76392	1.36855	0.681815	-2.00855	-5.33277	-4.79441	NA
RPMI-8226	905964	blood	Myeloma	6.0096	-2.59152	3.34452	3.73043	0.256496	5.63195	5.2254	6.07919	-2.30549	-4.75273	-2.76554	5.01604
RPMI-8402	909702	blood	lymphoblastic_T_cell_leukaemia	4.47315	-6.09083	3.46352	6.14059	0.767303	5.98251	-0.234204	4.00967	-1.87168	-1.84468	-6.45691	2.91494
RPMI-8866	910544	blood	chronic_myeloid_leukaemia	5.2656	-7.66952	2.98106	2.17618	0.546061	3.0164	3.70867	NA	NA	NA	NA	4.90508
RS4-11	909703	blood	leukemia	-1.08597	NA	NA	NA	-1.50919	3.27775	0.730227	2.56199	-2.18645	-1.53299	-4.45148	3.07102
RT-112	909704	urogenital_system	Bladder	2.09146	NA	NA	NA	0.856686	4.18236	4.84616	1.41643	-2.69958	-4.1918	-3.77216	6.06076
RT4	687455	urogenital_system	Bladder	5.28107	-4.02215	3.31405	5.7733	6.21893	5.68787	1.86705	1.69093	-1.98409	-5.73516	-4.7365	5.66226
RVH-421	909706	skin	melanoma	4.47694	-2.63853	3.70471	5.78733	2.3355	3.36431	3.85637	3.28652	-2.0284	-2.52657	-2.56392	6.72719
RXF393	905978	kidney	kidney	3.40437	-3.17446	2.14435	4.95594	1.27001	0.75482	1.76799	2.23617	-1.75798	-3.3886	-4.7772	4.60195
S-117	910946	thyroid	thyroid	5.12194	-3.16085	2.10337	5.79048	3.41984	3.48036	3.84682	3.86738	-2.00637	-3.66183	-3.145	3.8452
Saos-2	909707	bone	osteosarcoma	-1.80024	-4.03024	3.59302	5.83111	0.547211	5.79684	3.18707	2.67225	-2.00526	-4.56991	-4.70581	3.87099
Sarc9371	1303910	bone	bone_other	5.86854	-1.93389	3.79564	5.97417	2.5393	5.01583	2.26735	3.20969	-0.684771	-3.87079	-3.85363	4.64958
SAS	909708	aero_digestive_tract	head_and_neck	2.32708	-6.69216	2.92007	3.96764	1.65733	4.50686	1.32381	-2.00443	-4.13992	-6.60016	-7.42053	2.78904
SAT	1299050	aero_digestive_tract	head_and_neck	2.85204	-1.63774	2.23525	3.4136	1.14002	5.85142	3.33568	2.46158	-1.88191	-3.32809	-3.1057	3.40594
SBC-1	713885	lung	lung_small_cell_carcinoma	4.0224	-1.71619	6.5458	6.18865	2.59562	6.38316	4.62933	4.43223	-2.64546	-4.37158	-3.31483	3.58289
SBC-3	753610	lung	lung_small_cell_carcinoma	0.93844	-7.99453	1.20588	6.36637	NA	3.42184	0.630413	0.830573	-3.10034	-4.48147	-6.6948	2.75732
SBC-5	713880	lung	lung_small_cell_carcinoma	3.57734	-3.43746	4.24988	5.80647	0.775596	4.14999	0.591093	2.28364	-3.18011	-5.19951	-5.32282	4.61251
SCaBER	1299051	urogenital_system	Bladder	3.63843	-3.24387	2.23647	5.82721	1.45714	5.73201	2.69236	0.715675	-2.64293	-3.54859	-4.25231	5.48743
SCC-15	910911	aero_digestive_tract	head_and_neck	2.67816	NA	NA	NA	1.78926	3.50385	1.97518	0.987371	-1.3574	-3.98795	-4.72966	4.10708
SCC-25	910701	aero_digestive_tract	head_and_neck	4.02381	-2.86952	4.16746	6.11271	0.37273	5.04177	5.56975	5.55804	-0.820402	-1.59326	-2.03005	4.88717
SCC-3	910930	blood	B_cell_lymphoma	6.48095	NA	NA	NA	NA	NA	NA	NA	NA	NA	NA	NA
SCC-4	910904	aero_digestive_tract	head_and_neck	3.63189	-3.94966	3.43434	5.0019	1.8322	3.73143	3.98897	4.00773	-0.597119	-1.7303	-3.77758	4.21476
SCC-9	909709	aero_digestive_tract	head_and_neck	4.61011	-3.40548	3.15935	6.10652	2.05258	4.98477	3.72636	4.04631	-1.45275	1.12539	-2.98054	3.23285
SCC90	1299052	aero_digestive_tract	head_and_neck	1.74915	-2.54017	2.7929	6.13059	2.78605	6.28162	4.75161	4.88462	-0.34179	1.34755	1.53362	4.99511
SCH	909711	digestive_system	stomach	6.07175	-0.465074	2.57708	5.4287	1.37418	3.82386	3.28872	1.19643	-1.79539	-2.72728	-1.35626	2.48644
Sci-1	1331031	blood	B_cell_lymphoma	3.59958	-5.03289	6.88185	6.48847	7.31478	5.86184	5.19271	5.6238	-1.13464	-3.49871	-5.10973	5.88063
SCLC-21H	753611	lung	lung_small_cell_carcinoma	1.80967	-0.220423	5.99281	5.7709	3.24845	6.43859	NA	7.70574	-0.168809	-2.65706	-0.889835	NA
Set2	1659820	NA	NA	NA	-4.16371	0.721463	5.72265	1.17902	6.04068	1.85733	3.82258	0.484024	-2.26233	-4.57579	4.55371
SF126	909712	nervous_system	glioma	3.1022	-5.34749	2.32052	5.94259	2.04119	4.51695	1.48057	-1.33018	-2.86667	-4.62679	-5.00519	3.77527
SF268	905986	nervous_system	glioma	4.55926	-7.02527	0.486925	5.55283	1.05065	3.10202	0.568943	-0.930355	-2.74298	-4.38437	-5.82703	3.66044
SF295	905985	nervous_system	glioma	5.37222	-4.83981	2.23483	6.06081	NA	3.48477	0.34451	0.763738	-1.01102	-3.99645	-4.32197	3.42507
SF539	905984	nervous_system	glioma	5.31372	-4.70956	1.26031	6.36441	0.522741	2.58256	1.19041	-0.088262	-3.38905	-5.13535	-5.1651	2.52332
SH-4	909713	skin	melanoma	2.80173	-2.81681	4.22902	6.31506	2.00807	6.01859	2.21925	1.97135	-2.0682	-3.34013	-3.67686	4.3038
SHP-77	724872	lung	lung_small_cell_carcinoma	5.09207	0.434136	6.39966	6.15523	3.06207	4.85377	4.39621	4.77274	0.091256	-2.52117	-1.55303	5.88999
SIG-M5	909715	blood	acute_myeloid_leukaemia	-0.624425	NA	NA	NA	NA	NA	NA	NA	NA	NA	NA	NA
SiHa	930297	urogenital_system	cervix	4.04588	-2.44321	2.83526	6.37232	NA	NA	3.52793	4.15956	-1.15167	-2.70975	-3.43914	3.83613
SIMA	753620	nervous_system	neuroblastoma	0.066022	-6.20244	2.31526	6.53496	0.436897	4.35748	-0.453626	1.45991	-1.57163	-4.06115	-6.08347	3.84588
SISO	1240212	urogenital_system	cervix	0.206804	-5.89168	0.313634	6.49789	NA	4.63362	0.785517	-0.583781	-4.99623	-5.56364	-6.3814	2.26429
SJRH30	909716	soft_tissue	rhabdomyosarcoma	-0.676838	-2.7168	2.67446	6.44754	-2.19213	2.65527	0.286912	3.51638	-3.12518	-5.74798	-3.90608	6.02015
SJSA-1	909717	bone	bone_other	0.035877	-4.01747	3.13408	5.3556	1.69265	3.89683	3.32344	2.00557	-1.23804	-3.85463	-3.11219	4.74156
SK-CO-1	909718	digestive_system	large_intestine	2.39727	NA	NA	NA	NA	5.70338	-3.09394	-1.40147	-1.8549	-4.69038	-6.6748	2.45874
SK-ES-1	684072	bone	ewings_sarcoma	-1.24337	-6.95432	1.19423	5.70795	-3.06897	1.38178	-2.67822	1.76557	-2.45036	-3.73734	-6.58673	1.38686
SK-GT-2	1503364	NA	NA	NA	-3.29362	2.3295	4.84122	1.38068	6.45754	2.80335	2.94863	-2.40301	1.9354	-2.76098	5.63192
SK-GT-4	1503365	NA	NA	NA	-1.63133	4.0419	4.86819	1.6188	5.13788	4.80248	4.06789	-0.936154	-2.97483	-0.690193	5.95383
SK-HEP-1	909719	digestive_system	liver	3.65796	-4.92635	3.3638	6.00777	1.89218	5.35151	1.63356	-0.419465	-4.1471	-5.79229	-6.87915	2.55234
SK-LMS-1	909720	soft_tissue	soft_tissue_other	5.24727	-6.07523	2.15255	5.28163	0.723542	5.38538	1.63113	-0.739294	-3.44819	-5.8677	-6.93996	3.08678
SK-LU-1	909721	lung	lung_NSCLC_adenocarcinoma	1.3252	NA	NA	NA	1.44325	4.43781	1.01639	3.02929	-1.6081	-4.13353	-5.0776	3.39207
SK-MEL-1	909723	skin	melanoma	6.22927	-0.533512	6.49303	6.21442	6.49896	6.02703	6.67021	6.03652	0.146478	0.133113	0.392199	6.70814
SK-MEL-2	905955	skin	melanoma	2.01273	-4.10527	2.66769	5.13975	0.644202	5.79502	4.07149	1.53598	-2.79613	-4.93798	-3.77529	4.40638
SK-MEL-24	909725	skin	melanoma	3.14359	-5.24907	3.1341	5.36709	1.48066	5.81994	2.14942	-1.89363	-2.05382	-3.29755	-5.1448	4.16597
SK-MEL-28	905954	skin	melanoma	4.17394	NA	NA	NA	1.92426	5.66862	4.46311	5.49613	-1.64954	-2.59644	-2.18493	5.97116
SK-MEL-3	909724	skin	melanoma	0.395795	-1.11044	6.52785	6.02467	4.26382	6.39437	4.08413	2.45889	-1.64886	1.32842	-2.0557	6.81383
SK-MEL-30	909726	skin	melanoma	2.91822	-3.84377	1.64766	6.32363	2.31883	6.01567	3.04547	2.34704	-3.44053	-5.27729	-4.44646	5.67499
SK-MEL-31	909727	NA	NA	NA	-1.36717	3.63565	6.56009	2.42131	6.63789	6.29239	6.90378	-0.123711	-0.63682	-0.844338	4.33919
SK-MEL-5	905956	skin	melanoma	NA	-4.54896	3.04863	4.18753	2.14207	5.93939	2.74672	3.32788	-1.62159	-2.82541	-4.14344	5.41148
SK-MES-1	909728	lung	lung_NSCLC_squamous_cell_carcinoma	3.64601	-4.52962	4.85748	5.72622	1.75338	3.26785	2.88726	2.4595	-2.23995	-4.30075	-4.45007	4.29475
SK-MG-1	909729	nervous_system	glioma	NA	-5.26597	2.04188	6.13936	1.79916	3.90745	2.14178	-0.512813	-2.70907	-4.59356	-5.22418	4.64785
SK-MM-2	753612	blood	Myeloma	-0.423265	-2.07952	5.97682	6.61102	1.73655	6.31323	4.84154	7.74295	0.895068	-0.377835	-2.45141	6.42371
SK-N-AS	724828	nervous_system	neuroblastoma	4.47178	-4.16975	2.26379	6.08547	0.777959	4.74162	2.70679	3.65663	-1.46664	-4.51803	-4.0069	5.84973
SK-N-DZ	688086	nervous_system	neuroblastoma	-1.4398	-3.83102	3.28665	5.42721	0.765424	4.58711	4.44067	2.05162	-1.5172	-4.18379	-5.52055	5.46997
SK-N-FI	688087	nervous_system	neuroblastoma	2.20194	-2.23844	5.74604	6.00501	NA	NA	5.65779	4.85399	1.2736	-1.91847	-2.71675	6.34668
SK-N-SH	717431	nervous_system	neuroblastoma	-1.4232	-7.3281	2.03408	5.02351	-0.945785	6.14663	-1.83219	-0.138313	-2.69963	-3.58597	-6.66145	5.61887
SK-NEP-1	909730	kidney	kidney	-0.506908	-7.37641	1.22037	5.51686	-1.33224	4.19031	-1.16828	2.79538	-2.17939	-3.47937	-6.99224	1.67601
SK-OV-3	905959	urogenital_system	ovary	2.59348	-3.13833	5.91568	6.76487	2.48039	6.34327	2.40106	2.06939	-2.08897	-3.72703	-4.11929	3.06801
SK-PN-DW	909731	bone	ewings_sarcoma	0.64866	-6.8832	0.190707	3.55282	NA	NA	0.542548	3.06764	-2.1056	-4.62693	-6.25487	4.16466
SK-UT-1	909732	soft_tissue	soft_tissue_other	4.90273	-5.78695	2.55411	4.76866	2.00963	2.60823	0.627307	-3.94957	-4.3226	-6.67404	-6.4669	2.5105
SKG-IIIa	930298	urogenital_system	cervix	5.26158	-5.38562	1.95283	6.23804	NA	5.30336	4.13314	2.05991	-1.135	-3.21666	-4.7774	3.67558
SKM-1	909722	blood	haematopoietic_neoplasm_other	NA	NA	NA	NA	-3.49294	2.85872	2.60208	3.43282	-3.2931	-4.2052	-4.33013	3.5574
SKN	1240215	urogenital_system	uterus	4.49986	-5.26747	2.27105	3.45623	1.23292	5.3322	2.25703	1.65353	-2.12391	-3.36168	-4.26915	3.46155
SKN-3	1299059	aero_digestive_tract	head_and_neck	3.84903	-5.33849	2.30202	4.85475	NA	4.6476	2.54257	-1.73914	-3.27114	-5.55892	-4.81823	4.55523
SLVL	1331032	blood	B_cell_lymphoma	5.56427	-4.17641	1.91105	5.74162	6.28418	5.65845	3.27763	2.07571	-0.71884	-3.38908	-5.21637	5.24362
SN12C	905979	kidney	kidney	3.71207	NA	NA	NA	2.32976	2.66976	2.01763	2.26979	-2.34168	-3.8586	-5.33415	3.7711
SNB75	905982	nervous_system	glioma	2.64179	-4.05447	3.87217	6.41106	3.7772	6.54677	3.25347	2.74754	-1.94951	-3.22881	-3.89127	5.45751
SNG-M	909735	urogenital_system	endometrium	3.90064	-4.55574	4.4352	3.41948	1.34057	5.70275	-0.958053	0.081561	-4.34023	-5.32672	-6.42299	1.89077
SNU-1040	1659823	NA	NA	NA	NA	NA	NA	NA	NA	6.81742	7.6698	0.237579	1.51032	1.07803	6.18534
SNU-175	1659928	NA	NA	NA	NA	NA	NA	NA	NA	NA	NA	NA	NA	NA	NA
SNU-182	1240216	digestive_system	liver	4.23939	-5.33504	1.84434	5.845	NA	5.95091	3.44485	4.71547	-2.44522	-2.03502	-2.87184	3.99626
SNU-387	909736	digestive_system	liver	-0.006092	-1.928	3.75798	6.01684	NA	6.25701	2.3303	3.02693	-1.89881	-3.05967	-1.9787	5.26978
SNU-398	1240217	digestive_system	liver	1.56416	NA	NA	NA	NA	NA	4.16089	2.04819	-2.2463	-3.57893	-3.88176	4.13404
SNU-407	1660034	NA	NA	NA	-2.55839	2.94875	5.63212	1.05547	5.59519	1.81172	1.7448	-1.67967	-3.02071	-3.8673	3.24748
SNU-423	909737	digestive_system	liver	1.16413	-2.04954	4.70701	5.7802	NA	5.76486	3.13869	3.23184	-2.26114	-4.38444	-3.3349	4.43495
SNU-449	909738	digestive_system	liver	2.11417	-1.63838	4.2763	6.65603	NA	5.69243	4.39584	1.31005	1.26718	-2.15765	-0.406318	5.40604
SNU-475	909739	digestive_system	liver	6.01907	NA	NA	NA	NA	NA	NA	NA	NA	NA	NA	NA
SNU-61	1660035	NA	NA	NA	0.963947	4.17395	6.01166	4.14316	6.29209	6.82355	7.87581	3.04113	0.048578	1.75313	6.58492
SNU-81	1660036	NA	NA	NA	-4.49449	4.27846	2.12914	2.73423	4.97506	6.39051	2.46944	-0.983783	-2.92969	-1.93678	4.48648
SNU-C1	910905	digestive_system	large_intestine	-1.22715	-2.49113	6.62519	5.66443	-2.79584	4.95872	5.54008	7.74508	0.048195	0.109401	-1.36358	6.56281
SNU-C2B	909740	digestive_system	large_intestine	3.0646	-3.30798	3.83841	6.33545	2.0281	5.32999	3.26199	1.7945	-1.60827	-2.85753	-4.79182	3.18751
SNU-C5	1674021	NA	NA	NA	-4.63506	2.45293	6.40254	4.81754	6.31651	1.40909	2.76348	-2.48807	-5.06681	-5.08564	3.90557
SR	905965	blood	lymphoid_neoplasm_other	3.65194	-6.45366	3.62596	5.85123	-0.066345	2.4768	4.3901	-1.2507	-5.12778	-5.28912	-5.4909	4.27484
ST486	910906	blood	Burkitt_lymphoma	2.77528	-2.17568	7.00975	6.2548	2.42886	5.13417	7.12955	4.43091	-0.650927	-1.06371	-1.21054	4.8403
STS-0421	1299061	soft_tissue	soft_tissue_other	2.90961	-2.87076	2.95241	6.35045	-0.108229	4.55326	0.136495	0.394048	-2.46539	-3.09136	-4.04944	3.37277
SU-DHL-1	909742	blood	anaplastic_large_cell_lymphoma	6.45684	NA	NA	NA	NA	NA	NA	NA	NA	NA	NA	NA
SU-DHL-10	1331033	blood	B_cell_lymphoma	NA	NA	NA	NA	1.89388	3.26223	5.74107	6.08094	-1.27671	-2.06084	-3.69873	7.51834
SU-DHL-16	1331034	blood	B_cell_lymphoma	4.64012	-4.85225	4.75882	4.1543	1.46711	4.52346	7.05066	5.8158	-0.769251	-1.58047	-3.32792	4.34708
SU-DHL-4	1331035	blood	B_cell_lymphoma	6.09749	-0.012775	6.58414	6.21601	6.78598	5.92346	7.51783	8.11532	-1.0284	2.16572	-2.6808	6.46085
SU-DHL-5	1331036	blood	B_cell_lymphoma	4.8439	-9.80887	2.49227	5.43555	0.725498	3.80912	-0.342721	0.694745	-8.31496	-5.79268	-10.483	0.50008
SU-DHL-6	1331037	blood	B_cell_lymphoma	4.13362	-4.71487	3.51293	6.53827	0.931733	6.15007	7.31886	2.70166	-0.645078	0.810995	-4.24653	7.27323
SU-DHL-8	1331038	blood	B_cell_lymphoma	3.4559	NA	NA	NA	3.52958	6.06208	0.616776	6.78867	-0.835416	-0.327632	-3.67872	4.71888
SU8686	1240218	pancreas	pancreas	4.40301	-4.63114	2.55183	6.35113	2.9856	4.66449	3.15638	4.13773	-1.02952	-2.50583	-3.54199	6.20717
SUIT-2	1240219	pancreas	pancreas	0.644813	-4.83982	1.74346	5.3731	2.62482	4.8871	1.24039	3.13698	-1.45858	-3.59843	-4.8533	4.09921
SUP-B15	1247871	blood	lymphoblastic_leukemia	6.15192	-6.98188	1.45689	3.96864	1.93917	0.909703	NA	NA	NA	NA	NA	NA
SUP-B8	910209	blood	B_cell_leukemia	NA	-4.31942	5.72433	6.8041	1.17798	6.52003	5.63932	5.73398	-2.98721	0.76736	-4.38601	4.97546
SUP-HD1	1331039	blood	Hodgkin_lymphoma	5.02881	-7.77241	2.93465	4.87197	2.21326	5.54238	0.193125	0.006527	-3.3725	-4.18009	-6.38798	4.03499
SUP-M2	1331040	blood	anaplastic_large_cell_lymphoma	5.77826	-10.6385	1.10451	6.43938	-0.080323	2.98763	-5.43899	-2.16476	-3.79309	-4.265	-6.58662	2.89354
SUP-T1	909743	blood	lymphoblastic_T_cell_leukaemia	2.3732	-0.628178	5.86941	5.28591	4.17836	5.50775	2.77143	3.23644	-2.03913	-1.14573	-6.39942	5.34279
SW1088	909745	nervous_system	glioma	3.69413	NA	NA	NA	0.468636	5.59377	4.14177	2.56374	-0.788073	-4.25464	-3.06594	5.3619
SW1116	909746	digestive_system	large_intestine	NA	NA	NA	NA	3.20617	5.72235	5.99266	5.76666	2.09002	-1.08533	-0.30703	6.24967
SW1271	1299062	lung	lung_small_cell_carcinoma	4.56279	-4.12744	3.74385	6.65256	NA	5.04487	2.31836	2.72732	-1.84495	-3.80518	-4.10167	5.45723
SW13	909744	kidney	adrenal_gland	2.74843	-5.81133	2.66085	5.07645	1.61699	4.40039	3.10087	-0.470301	-2.53072	-3.80602	-6.47373	5.7526
SW1417	909747	digestive_system	large_intestine	5.13433	-2.94306	5.2686	6.37035	3.2076	5.93118	5.4734	6.0222	1.22948	-0.990292	-3.05604	6.02171
SW1463	909748	digestive_system	large_intestine	2.73581	NA	NA	NA	4.60934	6.3015	5.29056	6.5107	1.32756	0.18491	-1.36397	6.06311
SW156	1240220	kidney	kidney	3.16796	NA	NA	NA	0.982966	3.50494	4.58723	4.0837	-0.492165	-4.04116	-4.06725	6.04467
SW1573	724878	lung	lung_NSCLC_adenocarcinoma	3.16723	-6.05432	3.7688	5.56658	-1.12142	2.21132	0.963653	0.809367	-3.05428	-4.13976	-5.43872	3.49066
SW1710	909749	urogenital_system	Bladder	1.74877	-3.39418	3.79383	6.47125	0.890003	3.36959	2.52369	1.48188	-3.06447	-4.30021	-3.93309	5.1808
SW1783	909750	nervous_system	glioma	2.9847	-3.70608	3.14837	6.1793	1.67102	5.77144	3.09436	1.50422	-2.28037	-5.34413	-5.13604	4.50886
SW1990	910907	pancreas	pancreas	4.03883	-3.27335	2.27312	4.79646	2.18676	6.16719	2.955	5.37128	-2.11641	-4.52439	-4.5427	3.5239
SW403	910908	digestive_system	large_intestine	NA	-3.33392	5.7941	5.21715	0.730861	5.80506	5.37584	1.57836	0.33851	-1.12816	-2.77456	6.37127
SW48	909751	digestive_system	large_intestine	3.29146	-5.80364	2.22103	5.12393	-0.814141	4.43112	0.285533	0.498606	-4.45371	-3.91042	-5.67933	4.79521
SW620	905962	digestive_system	large_intestine	2.70146	-5.93321	2.10073	6.01992	0.54261	2.90465	1.19629	2.88524	-2.95773	-4.22502	-6.06764	3.1037
SW626	909753	urogenital_system	ovary	3.39303	-2.56528	3.49907	6.84788	NA	6.01192	3.76532	2.17816	-1.54668	-4.5751	-3.54268	5.02755
SW684	909754	soft_tissue	fibrosarcoma	5.45625	-0.340391	6.37999	6.43982	3.94661	4.58418	5.05735	4.22291	-0.379919	-0.929697	-1.39154	6.5921
SW756	724839	urogenital_system	cervix	5.12725	-5.47	2.22599	5.78268	2.74259	6.04452	1.6489	0.624165	-2.47212	-5.86266	-6.5608	4.48539
SW780	687457	urogenital_system	Bladder	5.88282	-3.658	2.64099	5.68341	1.0107	6.2151	3.31268	-0.108256	-3.12554	-4.25446	-4.91228	4.23808
SW837	909755	digestive_system	large_intestine	1.3253	NA	NA	NA	3.133	5.66409	5.99422	5.29958	-0.573524	-1.70722	-2.22357	5.37418
SW872	909756	soft_tissue	soft_tissue_other	4.50266	NA	NA	NA	0.737242	5.49439	1.31873	0.308025	-2.02706	-5.41263	-5.22968	5.79142
SW900	724879	lung	lung_NSCLC_squamous_cell_carcinoma	1.5775	NA	NA	NA	1.0499	4.49777	3.80502	1.61697	-2.42177	-4.79333	-3.68308	4.4719
SW948	909757	digestive_system	large_intestine	5.43363	-1.34632	5.40446	5.65963	2.53959	6.41002	5.99377	3.73094	0.021426	-0.738646	-4.9644	3.87795
SW954	924247	urogenital_system	urogenital_system_other	1.97418	-3.89477	2.40714	5.96984	-1.08338	2.83751	-0.39762	-2.74507	-3.75869	-5.49251	-6.44968	2.72436
SW962	909758	urogenital_system	urogenital_system_other	2.70426	-3.88671	4.16857	5.30806	1.31185	4.34115	2.15096	1.92984	-3.3506	-4.31602	-4.6753	4.49716
SW982	909759	soft_tissue	soft_tissue_other	4.48849	-7.83258	2.03365	4.94086	-0.430917	3.48985	0.556343	-1.45478	-4.89315	-5.33848	-7.42785	2.20351
T-24	724812	urogenital_system	Bladder	4.42669	NA	NA	NA	1.15574	4.21215	-0.853869	-2.17889	-1.99796	-5.03849	-5.97762	2.6995
T-T	1299064	aero_digestive_tract	oesophagus	1.54681	-5.16655	3.48989	5.95976	0.422776	6.56583	3.33534	1.96697	-1.12592	-4.08025	-4.56609	4.59993
T47D	905945	breast	breast	4.46239	-3.43728	5.47036	6.16387	1.87127	2.90253	6.43228	4.94039	-1.07063	-1.58888	-2.77162	6.0433
T84	909761	digestive_system	large_intestine	0.18991	1.52656	5.87579	6.12483	3.57625	5.59809	5.31537	5.16885	2.03497	-2.17258	-2.28361	4.89321
T98G	687586	nervous_system	glioma	5.68182	-3.60636	4.94714	3.80336	0.831695	4.03609	1.26675	-0.659135	-1.54941	-4.79757	-4.53745	3.71916
Takigawa	1299066	digestive_system	stomach	NA	-3.64145	2.51371	6.78942	0.851262	3.87717	NA	NA	NA	NA	NA	NA
TALL-1	909762	blood	lymphoblastic_T_cell_leukaemia	6.31613	NA	NA	NA	NA	NA	NA	NA	NA	NA	NA	NA
TASK1	1299067	nervous_system	nervous_system_other	0.699015	-11.2487	1.51201	3.11983	NA	5.12505	-0.770863	0.598304	-3.97526	-4.96489	-6.20413	3.20158
TC-71	1240221	bone	ewings_sarcoma	6.20663	NA	NA	NA	-2.52796	2.31167	-3.0977	2.30342	-2.6805	-4.56762	-6.3335	1.34049
TC-YIK	946357	urogenital_system	cervix	NA	-6.72039	2.09105	5.4962	0.788079	5.88742	-0.667316	3.24851	-1.90978	-4.28711	-6.37293	3.0172
TCCSUP	687459	urogenital_system	Bladder	1.78046	NA	NA	NA	1.27034	5.00079	3.74032	2.44875	-1.78757	-4.18545	-3.62223	3.59389
TE-1	753621	aero_digestive_tract	oesophagus	0.53617	-3.34929	3.65094	6.34669	0.745338	4.40239	4.04354	0.814392	-2.86476	0.996198	-4.34873	6.57649
TE-10	753622	aero_digestive_tract	oesophagus	0.99635	NA	NA	NA	0.649371	3.39491	2.66782	1.20489	-2.04996	-4.49265	-5.12622	6.44901
TE-11	946354	aero_digestive_tract	oesophagus	-2.54826	-4.07616	3.33028	5.08924	-0.065862	3.91486	1.75229	0.742263	-1.77863	2.07449	-4.53929	4.95769
TE-12	946356	aero_digestive_tract	oesophagus	-0.268058	-2.57956	2.16781	5.90199	0.9952	5.36263	5.79948	2.22281	-0.163808	1.34311	-2.23835	6.35886
TE-15	753614	aero_digestive_tract	oesophagus	1.80271	-4.78853	3.99188	6.42354	2.74317	5.21744	6.7693	3.53526	0.676772	-0.765326	-1.84869	5.13734
TE-4	1503371	NA	NA	NA	-3.60755	3.60553	6.39425	1.6636	6.38582	2.61104	2.30324	-1.98126	-3.40693	-3.95223	4.64609
TE-441-T	924248	soft_tissue	rhabdomyosarcoma	1.59033	NA	NA	NA	NA	NA	NA	NA	NA	NA	NA	NA
TE-5	735784	aero_digestive_tract	oesophagus	4.64481	-4.90896	5.35266	5.49423	3.19255	4.06156	1.17095	3.45471	-2.46783	-5.11397	-5.72991	4.01732
TE-6	946355	aero_digestive_tract	oesophagus	5.98024	-1.72317	4.04776	6.35893	2.57747	5.12743	6.42821	4.96908	0.770873	1.38295	0.632385	4.36979
TE-8	753623	aero_digestive_tract	oesophagus	0.273549	-5.47984	2.80514	5.78254	1.45485	2.55326	1.18754	1.58668	-2.39764	-4.00394	-4.52397	2.96964
TE-9	946353	aero_digestive_tract	oesophagus	4.25642	-3.74423	2.73147	6.64669	1.26783	3.37759	1.76425	2.60451	-3.21921	-4.21734	-4.55693	4.03717
Tera-1	1331043	urogenital_system	testis	5.27123	NA	NA	NA	NA	NA	NA	NA	NA	NA	NA	NA
TF-1	1331044	blood	acute_myeloid_leukaemia	4.13782	NA	NA	NA	NA	NA	NA	NA	NA	NA	NA	NA
TGBC11TKB	909770	digestive_system	stomach	3.89904	-3.17752	4.77175	6.2075	3.34514	5.68381	4.99133	3.67811	0.020578	-1.97009	-3.12849	5.89465
TGBC1TKB	909769	digestive_system	biliary_tract	4.02097	-2.20753	4.41355	6.11575	1.57736	5.66296	3.12561	5.55239	-0.508855	-3.05798	-2.28073	5.73649
TGBC24TKB	910695	digestive_system	biliary_tract	0.406754	NA	NA	NA	-2.60175	4.11514	5.85079	4.65015	1.08697	-1.10731	-2.16812	6.42948
TGW	910780	nervous_system	neuroblastoma	1.38957	-4.84313	2.64362	6.543	-3.51151	4.48638	5.54787	7.59333	2.90711	-0.637652	-2.14799	6.5083
THP-1	909771	blood	acute_myeloid_leukaemia	6.05916	-3.99368	5.75657	6.34464	5.27784	6.21357	1.58792	6.99492	-2.53766	0.113889	-3.69534	4.68486
TI-73	910696	bone	osteosarcoma	NA	-4.22994	2.14305	5.39428	NA	NA	NA	NA	NA	NA	NA	NA
TK	1331045	blood	B_cell_lymphoma	0.166514	-5.71274	5.18319	5.91816	0.925317	6.27671	1.29963	7.95003	-0.304331	-4.35576	-5.31521	6.11592
TK10	905980	kidney	kidney	3.19873	-2.88618	3.43292	6.01559	2.27921	5.33707	3.55466	2.57259	-1.78537	-3.87297	-3.07825	7.19522
TMK-1	1299069	digestive_system	stomach	1.02374	-2.94015	2.21489	6.49604	1.452	4.90576	2.00585	NA	NA	NA	NA	4.22403
Toledo	1331046	blood	B_cell_lymphoma	2.88185	NA	NA	NA	NA	NA	NA	NA	NA	NA	NA	NA
TOV-112D	1299070	urogenital_system	ovary	2.62737	-5.94268	3.07689	4.68872	NA	4.07406	0.676656	0.646625	-2.43562	-4.98328	-4.80471	4.13629
TOV-21G	1240222	urogenital_system	ovary	6.26087	-6.65344	0.086025	4.00089	0.29433	4.42206	-1.95754	-2.01218	-3.60258	-5.13505	-5.17989	2.86287
TT	930299	thyroid	thyroid	4.99214	-1.95255	4.4107	5.16058	3.40646	4.29129	4.88509	4.70373	0.288784	0.114726	-2.31623	4.74999
TT2609-C02	1240223	thyroid	thyroid	1.8524	-5.1299	3.33948	5.51943	0.218844	3.33809	3.85664	3.90096	-1.42029	-2.52023	-3.56907	6.4395
TUR	909773	blood	B_cell_lymphoma	6.11599	-4.60778	4.61252	5.99669	2.48757	5.09337	1.87955	1.45074	-3.11042	-4.42761	-5.13837	5.38765
TYK-nu	909774	urogenital_system	ovary	5.16265	-5.31032	2.76237	4.23037	NA	3.54466	-0.794595	0.206733	-2.15558	-5.29951	-5.83084	3.01423
U-118-MG	687588	nervous_system	glioma	4.70765	-3.96348	2.82085	5.35708	1.43154	1.00553	3.57449	1.62235	-1.24617	-4.77002	-5.5481	3.59336
U-2-OS	909776	bone	osteosarcoma	3.99136	-4.30217	2.5407	5.03814	0.590705	2.17431	1.84208	-0.109244	-3.36868	-4.49507	-4.17867	3.88554
U-266	753615	blood	Myeloma	3.57267	-2.66632	5.03394	4.8362	NA	NA	7.11717	4.73009	0.22088	0.10738	-1.28601	5.47805
U-698-M	909777	blood	B_cell_leukemia	4.09894	-4.2784	5.33031	6.67104	4.36351	6.488	7.19227	6.71847	-1.08372	-1.81905	-3.67379	5.65836
U-87-MG	687590	nervous_system	glioma	6.35026	-5.01589	2.78462	6.4433	3.00178	6.29554	1.04839	3.05651	-3.14785	-5.22895	-7.48739	3.22297
U-CH1	1503374	NA	NA	NA	-2.30642	4.16015	5.85975	NA	6.29631	NA	NA	NA	NA	NA	NA
U031	905981	kidney	kidney	3.34117	NA	NA	NA	1.27395	2.93277	-0.57647	-1.86967	-3.11358	-6.29116	-6.78599	1.25766
U251	905983	nervous_system	glioma	4.78841	-6.28241	2.44929	5.9893	2.23479	1.40412	1.10497	-1.17778	-4.51889	-4.67669	-7.65789	2.28209
UACC-257	905977	skin	melanoma	4.37895	-2.15448	4.68482	6.05882	1.51829	2.59903	5.50715	5.04246	-1.68638	-3.14351	-2.51509	4.37299
UACC-62	905976	skin	melanoma	3.83487	-3.47288	2.51896	5.5083	1.56581	3.45055	2.29651	2.84105	-2.2129	-3.65702	-4.74728	4.56105
UACC-812	910910	breast	breast	6.31858	NA	NA	NA	NA	NA	NA	NA	NA	NA	NA	NA
UACC-893	909778	breast	breast	5.31509	-0.958015	3.26188	6.27248	3.64274	5.69519	4.95634	3.73241	-1.40056	1.1922	-2.39806	2.827
UDSCC2	1299073	aero_digestive_tract	head_and_neck	5.14224	-0.707603	4.93312	6.81554	5.55354	6.44416	4.11778	1.07516	-0.40635	-0.842444	-2.51422	2.66861
UISO-MCC-1	1299074	skin	Merkel_cell_carcinoma	-0.334226	NA	NA	NA	NA	NA	NA	NA	NA	NA	NA	NA
UM-UC-3	724838	urogenital_system	Bladder	5.0592	-5.48785	1.951	6.16865	1.59099	4.22483	1.07035	0.231806	-2.92645	-4.67679	-5.35903	3.21465
UMC-11	909779	lung	lung_NSCLC_carcinoid	4.77782	0.920726	6.80552	5.81526	1.01102	5.12564	5.57804	5.37639	-0.785125	-2.02766	-0.855771	4.24301
UWB1.289	1480374	urogenital_system	ovary	NA	-3.83053	3.5879	6.28834	NA	5.24859	3.22058	2.94429	-0.725964	-2.31564	-4.58958	4.70605
VA-ES-BJ	688121	soft_tissue	soft_tissue_other	4.00425	-5.66377	0.897893	4.03605	0.380919	3.50271	0.493244	0.383695	-3.17337	-5.42785	-4.47181	6.00852
VAL	1331048	blood	B_cell_lymphoma	3.0795	-5.19984	3.15243	6.1023	3.37922	5.30903	3.65665	3.82088	-0.33389	-1.41057	-4.52802	6.0603
VCaP	1299075	urogenital_system	prostate	-2.37756	-2.30402	6.77204	6.43663	-1.27796	6.10091	4.60251	5.92411	-1.22945	-3.59827	-2.66377	6.02971
VM-CUB-1	909780	urogenital_system	Bladder	4.327	NA	NA	NA	1.83758	5.64349	NA	-1.8214	-3.42931	-4.53554	-7.04374	NA
VMRC-LCD	713869	lung	lung_NSCLC_adenocarcinoma	NA	-1.51671	4.76493	6.38316	1.41591	6.0188	3.42523	4.01319	-2.25066	-3.23246	-2.67236	4.60215
VMRC-MELG	930301	skin	melanoma	2.17684	1.84551	6.4856	4.94907	-0.086537	6.84361	4.65133	7.76525	0.341211	0.183594	1.29994	6.49707
VMRC-RCW	1240224	kidney	kidney	3.39575	-2.92431	4.56639	5.46657	NA	NA	NA	NA	NA	NA	NA	NA
VMRC-RCZ	909781	kidney	kidney	4.44259	-3.05023	5.69655	5.91447	2.84096	3.4121	4.67729	3.88091	-1.17857	-4.23082	-3.69181	6.00148
WIL2-NS	1331049	blood	lymphoid_neoplasm_other	5.70475	-5.58465	4.78066	4.68099	6.33259	6.21156	0.135414	0.111504	-5.43769	-2.69652	-5.46062	3.34991
WM-115	909784	skin	melanoma	5.08219	-2.27967	3.50838	4.50356	2.47651	3.7568	2.72224	1.06182	-2.06597	-2.71055	-2.89688	5.42347
WM1158	1299077	skin	melanoma	3.74958	-5.1044	2.57322	4.96922	0.577986	5.3771	-1.40911	-3.435	-4.23579	-5.09392	-6.28469	NA
WM1552C	1299078	skin	melanoma	4.32206	-2.11258	2.27933	6.54056	1.41852	5.98745	4.30671	3.46499	-1.01447	-2.71293	-0.348492	5.77609
WM239A	1240225	skin	melanoma	4.96447	NA	NA	NA	3.23714	5.99974	NA	NA	NA	NA	NA	NA
WM278	1240226	skin	melanoma	3.23035	-5.11444	2.61461	6.22924	0.921321	1.89576	1.57848	1.6229	-2.68036	-4.80145	-4.74368	5.91205
WM35	1299080	skin	melanoma	0.775771	-5.98835	2.07387	6.0487	2.2887	5.86633	2.90413	3.24881	-1.41268	-3.57425	-3.82363	4.4724
WM793B	1299081	skin	melanoma	4.54533	-4.85265	3.33036	6.15082	1.02817	4.32346	0.994387	0.59593	-3.43394	-4.97157	-5.43797	3.87879
WM902B	1240227	skin	melanoma	3.60986	NA	NA	NA	NA	NA	NA	NA	NA	NA	NA	NA
WSU-DLCL2	1331050	blood	B_cell_lymphoma	5.99797	-5.2388	5.28041	5.43376	5.75012	5.71886	6.45845	1.03865	2.70358	0.170645	-3.32681	3.48862
WSU-NHL	909785	blood	lymphoid_neoplasm_other	3.09818	-5.64345	2.89825	6.25602	1.37274	4.59103	3.52464	0.106137	-2.75037	-4.35482	-5.80571	4.68187
YAPC	909904	pancreas	pancreas	1.75129	-3.52005	7.05915	5.64914	1.35325	4.80563	3.44666	2.42414	-0.824619	-4.12454	-3.7744	5.11575
YH-13	909905	nervous_system	glioma	NA	-4.45287	2.49591	6.14916	0.318465	4.83634	3.66284	0.96193	-1.50868	-3.64724	-3.88611	5.03002
YKG-1	687592	nervous_system	glioma	5.57295	-5.21168	2.33641	5.83352	1.20923	3.88671	1.06833	0.353697	-2.36644	-4.22488	-4.21896	2.81368
YMB-1-E	1303911	breast	breast	NA	NA	NA	NA	NA	NA	NA	NA	NA	NA	NA	NA
YT	946358	blood	lymphoid_neoplasm_other	4.385	-3.15389	6.1277	4.98241	6.81743	6.37277	7.34298	6.3401	-0.067886	-1.84713	-4.21591	5.11723
ZR-75-30	909907	breast	breast	3.04518	1.04584	5.15667	6.48338	5.22647	6.73197	4.96332	7.37211	0.758888	1.32187	1.36768	7.18317
Geo	null	NA	NA	NA	-0.958478	6.57641	5.6039	7.8654	6.59386	2.16515	6.48442	1.05109	0.545533	-2.35853	4.37426
