# Supplementary material for: Combinations of PARP Inhibitors with Temozolomide Drive PARP1 Trapping and Apoptosis in Ewing’s Sarcoma
Source: PLoS One. 2015 Oct 27;10(10):e0140988. doi: 10.1371/journal.pone.0140988 (PMC4624427; doi:10.1371/journal.pone.0140988)
Supplement: S2 Data — (XLSX) [file pone.0140988.s002.xlsx]

## Sheet: Sheet1
Supplementary Data File S2
A table of cell line drug sensitivity data for selected inhibitors (camptothecin, olaparib (screened separately twice) and BMN-673).
Z-scores are given as an indication of the number of standard deviations a cell line's IC50 was below or above the mean of the 1000 cell line panel.

## Sheet: v17_IC50s_matrix.csv
cell_line_name	cosmic_id	GDSC_DESC1	GDSC_DESC2	camptothecin	olaparib	BMN-673	olaparib
NCI-H1876	1330972	lung	lung_small_cell_carcinoma	-3.11946	-2.49393	-2.66411	-1.62639
NCI-H1417	688001	lung	lung_small_cell_carcinoma	-2.78734	-2.04575	-2.44428	-1.97657
MHH-ES-1	908134	bone	ewings_sarcoma	-2.16381	-3.50561	-4.05833	-3.01631
NCI-H209	688013	lung	lung_small_cell_carcinoma	-2.46459	-3.28814	-2.34034	-1.95757
NTERA-S-cl-D1	908454	urogenital_system	testis	-1.82559	-3.15512	-3.36047	-3.9959
ES1	949158	bone	ewings_sarcoma	-1.61415	-2.74905	-2.44475	-2.68553
SU-DHL-5	1331036	blood	B_cell_lymphoma	-2.52033	-2.0057	-1.20723	-2.66077
ES7	684059	bone	ewings_sarcoma	-2.85382	-2.10537	-2.72577	-2.60412
COLO-800	906813	skin	melanoma	-1.63223	-3.92334	-4.77323	-3.53511
EW-22	949167	bone	ewings_sarcoma	-1.5187	-2.3317	-3.16013	-2.47035
MC-IXC	908118	bone	ewings_sarcoma	-1.55395	-2.45811	-3.3954	-2.03064
CML-T1	910951	blood	chronic_myeloid_leukaemia	-3.57711	-1.98142	-2.17942	-2.29982
ES8	949155	bone	ewings_sarcoma	-1.80797	-0.867908	-2.90806	-2.25921
ES4	949156	bone	ewings_sarcoma	-1.09739	-2.16824	-2.66522	-2.19995
HUTU-80	907073	pancreas	pancreas	-5.39297	-1.6661	-1.83015	-1.23995
SW982	909759	soft_tissue	soft_tissue_other	-1.66531	-2.09899	-0.847836	-1.5279
NBsusSR	925342	nervous_system	neuroblastoma	-1.59898	-2.64498	-0.771121	-1.66075
Daoy	906833	nervous_system	medulloblastoma	-1.5819	0.572194	-1.82249	-2.01444
NCI-H1048	687995	lung	lung_small_cell_carcinoma	-1.54053	-2.11267	-1.76651	-1.35294
SK-ES-1	684072	bone	ewings_sarcoma	-1.28534	-2.4524	-2.14084	-2.07101
H4	907042	nervous_system	glioma	-1.47525	-2.25109	-1.63177	-1.68503
SK-NEP-1	909730	kidney	kidney	-1.46795	-1.60355	-1.53725	-1.87871
IOSE-397	1479992	urogenital_system	ovary	-1.35894	-2.22065	-2.03301	-1.59199
P30-OHK	909252	blood	lymphoblastic_leukemia	-0.153375	-0.594353	-1.63032	-2.03666
KYSE-30	1298221	aero_digestive_tract	oesophagus	-1.13082	-1.8726	-2.26024	-1.88068
8-MG-BA	687562	nervous_system	glioma	-1.08922	-1.85199	-2.21319	-1.81367
MOLT-16	908147	blood	lymphoblastic_T_cell_leukaemia	-1.52036	-2.13691	-1.85549	-2.02774
IOSE-523(-)	1479993	urogenital_system	ovary	-0.990535	-1.5636	-1.88673	-2.07219
HGC-27	907055	urogenital_system	ovary	-0.657634	-1.93411	-2.34561	-2.03503
EW-16	949165	bone	ewings_sarcoma	-2.17731	-1.97139	-1.28852	-1.8832
NCI-H1651	910900	lung	lung_NSCLC_adenocarcinoma	-0.0951655	-1.6098	-2.03032	-1.74597
697	906800	blood	lymphoblastic_leukemia	-0.592283	-2.57429	-2.73166	-1.92443
EW-1	949163	bone	ewings_sarcoma	-1.01653	-1.88383	-2.09348	-1.76419
EW-3	949161	bone	ewings_sarcoma	-1.09184	-1.41043	-3.51697	-2.3734
TC-71	1240221	bone	ewings_sarcoma			-2.30853	-2.10185
TASK1	1299067	bone	ewings_sarcoma	-3.14323	-1.61045	-1.37838	-0.86413
D-566MG	946377	nervous_system	glioma	-2.14279	-2.73341	-1.35651	-1.48301
CAL-62	906828	thyroid	thyroid	-2.11451	-0.173136	-1.74494	-1.28966
SBC-3	753610	lung	lung_small_cell_carcinoma	-1.73538	-1.53525	-0.818227	-1.15959
NB69	908440	nervous_system	neuroblastoma	-1.50884	-1.85045
OCI-AML2	910947	blood	acute_myeloid_leukaemia	-0.582002	-1.68283	-1.4024	-1.80851
NB10	949171	nervous_system	neuroblastoma	-1.47601	-0.622099	-2.38668	-1.85827
IHH-4	1240154	urogenital_system	ovary	-1.44236	-1.57915	-1.88078	-1.28001
GOTO	906875	nervous_system	neuroblastoma	-1.41592	-0.79209	-2.2079	-1.80258
A375	906793	skin	melanoma	-1.32847	-1.92006	-1.47963	-1.56772
TOV-21G	1240222	urogenital_system	ovary	-1.15517	-2.55209	-1.85275	-1.08939
MOG-G-UVW	908145	nervous_system	glioma	-1.10961	-2.11971	-1.29562	-1.75871
HT-1080	907064	blood	B_cell_lymphoma	-1.66777	-2.05419	-1.616	-1.74302
GT3TKB	907041	digestive_system	stomach	-1.01445	-0.398232	-1.79792	-2.19193
NCI-H292	753604	lung	lung_NSCLC_adenocarcinoma	-0.916323	-1.30635	-1.68741	-1.621
BB30-HNC	753531	aero_digestive_tract	head_and_neck	-0.813658	-1.61467	-0.98205	-1.52354
KOPN-8	1330933	aero_digestive_tract	head_and_neck	-0.785173	-2.35794	-0.939452	-1.52462
RH-1	971773	bone	ewings_sarcoma	-0.680897	0.751445	-2.01466	-1.6528
CAL-51	910927	breast	breast	-0.404796	-0.882019	-2.11181	-2.10743
A673	684052	ewing_sarcoma	rhabdomyosarcoma			-2.40761	-2.1087
NKM-1	908448	blood	acute_myeloid_leukaemia	-0.962367	-2.02163	-1.25197	-1.59298
NCI-H1105	908468	lung	lung_small_cell_carcinoma	-2.65374	-1.3266	-0.627707	-1.05101
GR-ST	906877	blood	lymphoblastic_leukemia	-1.41892	-1.03739	-1.7986	-1.56847
NCI-H526	688025	lung	lung_small_cell_carcinoma	-2.213	-0.605243	0.109096	0.686565
BFTC-905	910926	urogenital_system	Bladder	-2.11652	0.652299	-0.196426	-0.363628
HSC-4	907062	digestive_system	stomach	-2.00331	0.510389	-1.35976	-0.881438
ML-2	908141	blood	acute_myeloid_leukaemia	-0.242546	-1.0231	-1.41125	-1.53051
CAL-72	906827	bone	osteosarcoma	-1.94972	0.0346642	0.225331	1.19775
HT-3	907068	digestive_system	large_intestine	-1.93659	0.958605	-1.47415	-1.18586
EBC-1	753554	lung	lung_NSCLC_squamous_cell_carcinoma	-1.60485	-0.342119	-0.0716121	-0.753656
ME-180	687514	urogenital_system	cervix	-1.55165	0.651954	0.00028878	-0.127638
NCI-H1155	908467	lung	lung_NSCLC_large_cell	-1.54383	-0.655816	-0.525235	0.276977
RCH-ACV	1330994	blood	B_cell_leukemia	-1.04809	-2.54721	-1.42129	-1.48177
647-V	906797	urogenital_system	Bladder	-1.52426	0.264597	-1.3726	-1.29286
NB14	949178	nervous_system	neuroblastoma	-1.46024	-1.61502	0.239346	-0.332754
SK-N-SH	717431	nervous_system	neuroblastoma	-1.44706	-0.979749	-1.80265	0.743488
MOLT-13	908146	blood	lymphoblastic_T_cell_leukaemia	-1.01396	-1.10268	-0.734563	-1.43476
H2795	1290813	lung	mesothelioma	-1.43173	-2.30527	-0.538324	0.0760687
EW-7	949160	bone	ewings_sarcoma	-0.879477	-0.631452	-2.38087	-1.41361
IOSE-75-16SV40	1479994	urogenital_system	ovary	-1.40422	-1.99364	-0.830283	-0.862187
NCI-H1623	687798	lung	lung_NSCLC_adenocarcinoma	-1.3909	0.904738	-1.59014	-1.16667
IOSE-364(-)	1479991	nervous_system	neuroblastoma	-1.35164	-1.93173	-1.33897	-1.32092
MHH-NB-11	908135	nervous_system	neuroblastoma	-1.33968	0.707532
NCI-H187	688007	lung	lung_small_cell_carcinoma	-1.31618	0.337903	1.19762	-0.110787
SF268	905986	nervous_system	glioma	-1.31604	0.395076	-0.842799	-0.558968
PA-1	909255	urogenital_system	ovary	-1.30685	-1.87294
ES5	684057	bone	ewings_sarcoma	-1.3763	-2.61931	-0.806288	-1.3517
639-V	906798	urogenital_system	Bladder	-1.25216	-1.54883	-0.92982	-0.882404
Hs-633T	1240149	breast	breast	-1.22711	-1.84228	-0.861986	-1.39348
J-RT3-T3-5	907391	lung	lung_small_cell_carcinoma	-1.20679	-2.36865	-0.698685	-0.801806
ESS-1	907000	urogenital_system	endometrium	-1.18919	-0.0519216	-1.22168	-0.730972
TC-YIK	946357	urogenital_system	cervix	-1.18414	-0.0179089	-1.33699	-0.986753
C-33-A	687505	urogenital_system	cervix	-1.18082	-1.3582	-1.34469	-1.68281
SAS	909708	aero_digestive_tract	head_and_neck	-1.17192	-0.398127	-0.541045	-1.13849
COR-L279	910937	lung	lung_small_cell_carcinoma	-1.16433	-0.776628	-1.07014	-1.94342
LU-134-A	753588	lung	lung_small_cell_carcinoma	-1.15636	-1.50084	0.70543	-0.685513
HOS	907060	lung	lung_NSCLC_large_cell	-1.12014	-1.88979	-0.973552	0.621223
HN	907059	skin	melanoma	-1.11988	-0.27697	-0.837376	-1.53254
BICR22	1240121	aero_digestive_tract	head_and_neck	-1.0732	-1.15567	-0.924996	-0.337082
G-MEL	1240130	skin	melanoma	-1.07061	-1.00391	-0.573317	1.12422
OVK-18	1480371	urogenital_system	ovary	-1.06491	-1.98722	0.290347	-0.27353
JM1	1327768	blood	haematopoietic_neoplasm_other	-1.77615	-0.720185	-1.01266	-1.27957
HD-MY-Z	907050	digestive_system	large_intestine	-1.05287	-1.51729	-0.96571	-1.07669
PWR-1E	1330993	urogenital_system	prostate	-1.04643	-1.56098	-0.764323	-0.96032
NCI-H1694	688006	lung	lung_small_cell_carcinoma	-1.04546	0.632243	-1.14077	1.17491
A2058	906792	skin	melanoma	-1.04289	-1.22389	-2.82291
MOG-G-CCM	908144	nervous_system	glioma	-1.0279	-1.03128	-0.0744982	-0.603295
JHOS-2	1479995	digestive_system	liver	-1.00816	0.443115	-0.80672	-0.436309
BHT-101	906696	thyroid	thyroid	-1.00557	-1.1457	-0.56184	-0.763611
CHP-212	906820	nervous_system	neuroblastoma	-1.00414	-1.31778	-2.0548	-0.931707
BB65-RCC	753533	kidney	kidney	-0.998235	0.803506	-0.668634	0.171872
U251	905983	nervous_system	glioma	-0.994652	-1.91472	-0.628526	-1.47564
KOSC-2	753570	blood	B_cell_leukemia			-0.51303	-1.18913
FADU	906863	aero_digestive_tract	head_and_neck	-0.986832	0.654703	-1.41532
NB5	949176	nervous_system	neuroblastoma	-0.981943	-0.351927	-1.23121	-1.13428
CAL-27	910916	aero_digestive_tract	head_and_neck	-0.966876	-1.55908	-0.673335	-1.06018
REH	909696	blood	B_cell_leukemia	-0.85103	0.147691	-0.703952	-1.18039
SIMA	753620	nervous_system	neuroblastoma	-0.960053	1.20457	-1.25157	-0.43564
A3-KAW	910935	blood	B_cell_lymphoma	-0.661033	0.11923	-0.772417	-1.17443
KARPAS-1106P	1327773	nervous_system	glioma	-0.959982	-1.53412	-0.169836	0.542429
EW-11	684062	bone	ewings_sarcoma	-0.842023	-2.22512	-0.866089	-1.17046
L-540	907323	blood	Hodgkin_lymphoma	-0.600188	0.305144	-1.42283	-1.17045
CS1	1290795	bone	bone_other	-0.956477	-1.42172	-0.166533	-0.246748
NCI-H460	905943	lung	lung_NSCLC_large_cell	-0.952666	0.349856	-2.01558	-0.91481
BV-173	910710	blood	chronic_myeloid_leukaemia	-1.3324	-3.09666	-2.19362	-1.16422
LB2241-RCC	753578	kidney	kidney	-0.94925	0.690905	-0.878598	-0.760544
NB17	949175	nervous_system	neuroblastoma	-0.928992	0.968293	-0.631611	-0.0858046
Ca9-22	753538	aero_digestive_tract	head_and_neck	-0.921986	-0.345824	0.0691687	-0.79511
RPMI-2650	909700	aero_digestive_tract	head_and_neck	-0.920809	-0.498475	-0.908736	-1.36763
AGS	906790	digestive_system	stomach	-0.914368	-0.000615937
SK-LMS-1	909720	soft_tissue	soft_tissue_other	-0.905015	0.387498	-0.418193	-0.940482
PCI-6A	1240206	aero_digestive_tract	head_and_neck	-0.900583	-1.60827	0.104776	0.173653
CAL-33	753541	aero_digestive_tract	head_and_neck	-0.900076	-0.301522	-1.16993	-0.285011
SW1573	724878	lung	lung_NSCLC_adenocarcinoma	-0.895969	-0.813173	-0.685015	-0.671878
JVM-3	907270	blood	lymphoid_neoplasm_other	-1.23342	-2.15815	-0.920187	-1.12267
MFH-ino	925343	soft_tissue	soft_tissue_other	-0.886129	-1.90956	-0.778691	-1.17288
ONS-76	909248	nervous_system	medulloblastoma	-0.885353	-1.66972	-0.33302	-0.890919
MOLM-13	1330947	blood	acute_myeloid_leukaemia	-0.601328	-0.866076	-0.933772	-1.10828
MV-4-11	908156	blood	leukemia	-1.37504	-2.25189	-0.74388	-1.10599
NCI-H2227	688018	lung	lung_small_cell_carcinoma	-0.885122	-0.199509	0.697125	-0.139877
MIA-PaCa-2	724870	pancreas	pancreas	-0.883584	-1.15196	-1.00327	0.526122
NCI-SNU-5	908445	digestive_system	stomach	-0.879876	0.964731	-0.452032	0.764188
C2BBe1	910700	digestive_system	large_intestine	-0.879591	-0.0302807	0.0962116	1.34153
PCI-4B	1298531	aero_digestive_tract	head_and_neck	-0.877602	-1.54575	-1.49142	-1.41046
SUP-M2	1331040	blood	anaplastic_large_cell_lymphoma	-2.87927	-2.0016	-3.24445	-1.06899
ES3	684055	bone	ewings_sarcoma			-2.04029	-1.06671
CHP-126	910567	nervous_system	neuroblastoma	-0.872913	0.916149	-1.16637	-0.534873
WM35	1299080	skin	melanoma	-0.867431	-0.662895	0.0906842	-0.0189752
RCC-JF	1524415	NA	NA	-0.866262	-1.87731	-0.930995	-1.27269
RPMI-8402	909702	blood	lymphoblastic_T_cell_leukaemia	-0.911766	0.567186	-1.16385	-1.05476
BICR78	1240122	aero_digestive_tract	head_and_neck	-0.863743	-1.35627	0.0879108	0.240637
D-423MG	946372	nervous_system	glioma	-0.860101	-1.27259	-0.241331	-1.80989
JHU-013	1298152	aero_digestive_tract	head_and_neck	-0.854717	0.845219
RCC-JW	1524416	NA	NA	-0.850844	-0.574756	-1.10504	-0.558083
OCI-LY-19	1330984	blood	B_cell_lymphoma	-1.64756	-2.24001	-0.665317	-1.0295
TOV-112D	1299070	urogenital_system	ovary	-0.847669	-0.378737	-0.799741	-0.242501
SW620	905962	digestive_system	large_intestine	-0.843573	-0.0522157	-0.592019	-0.929231
OVCAR-2	1480369	urogenital_system	ovary	-0.8432	-0.791529
JHU-011	1240161	urogenital_system	ovary	-0.840871	-0.322334
SISO	1240212	urogenital_system	cervix	-0.825605	0.62743	-0.756224	-1.48748
HuO9	907072	bone	osteosarcoma	-0.80744	-0.331149	-0.839819	-0.67105
EW-13	949166	bone	ewings_sarcoma	1.449	-0.485119	0.863739	-0.997445
MS751	1240179	urogenital_system	cervix	-0.800632	-0.709998	-0.465332	-0.826192
NCI-H1734	722058	lung	lung_NSCLC_adenocarcinoma	-0.798273	-0.798329
DJM-1	906841	skin	skin_other	-0.795332	-0.670515	-0.341085	-0.970283
SW13	909744	kidney	adrenal_gland	-0.790842	0.750066	0.169329	0.83242
8505C	924102	thyroid	thyroid	-0.78796	-1.42675	-0.080895	-0.535988
SW48	909751	digestive_system	large_intestine	-0.787518	0.811492	-0.956091	0.195708
SK-UT-1	909732	soft_tissue	soft_tissue_other	-0.780297	-0.21531	-0.819468	-1.32374
PSN1	910546	pancreas	pancreas	-0.780024	-0.346926	-1.00764	-1.05282
NEC8	910942	urogenital_system	testis	-0.774533	-1.34066
CHL-1	910853	skin	melanoma	-0.774521	0.0572387	0.179187	-0.945967
Hey	1479988	digestive_system	liver	-0.767056	-0.272578	-0.257192	-1.04451
Ca-Ski	906824	urogenital_system	cervix	-0.764091	0.217056	-0.352102	-0.723232
D-283MED	906834	nervous_system	medulloblastoma	-0.762263	-1.27544	0.094234	-0.12476
RS4-11	909703	blood	leukemia			-0.778326	-0.950965
K5	924238	skin	melanoma	-0.761823	-0.263341	-1.2873	-1.13694
JEKO-1	1327765	urogenital_system	urogenital_system_other	-0.758781	-0.327914	-0.152998	0.57687
A2780	906804	urogenital_system	ovary	-0.745933	-0.609557	-1.34	-1.12953
GI-1	906871	nervous_system	glioma	-0.740216	-0.792948	-1.90554	-1.461
HCC-78	1290908	lung	lung_NSCLC_adenocarcinoma	-0.733385	-0.184752	-1.10661	-0.93271
ABC-1	906791	lung	lung_NSCLC_adenocarcinoma	-0.727203	-0.320288	-0.471492	0.199688
VA-ES-BJ	688121	soft_tissue	soft_tissue_other	-0.727002	-1.44478	-0.873059	1.00263
PEO1	1480372	urogenital_system	ovary	-0.718066	0.74335	-0.116296	-0.769277
CGTH-W-1	910568	thyroid	thyroid	-0.709477	-0.601868	-0.540669	1.14602
IST-SL2	753565	lung	lung_small_cell_carcinoma	-0.705396	-1.38074	0.92492	0.198799
PE-CA-PJ15	1240207	aero_digestive_tract	head_and_neck	-0.701037	-0.238083	-0.451783	0.0092076
NCI-H1781	1298350	lung	lung_NSCLC_adenocarcinoma	-0.692296	1.06646	-2.13949	-0.408544
NH-12	908447	nervous_system	neuroblastoma	-0.68846	-0.497419
IM-9	753563	thyroid	thyroid	-0.688328	0.650757	-0.569349	-0.341516
IST-MEL1	907172	urogenital_system	uterus	-0.686477	-0.361713	-1.37372	-0.724885
DoTc2-4510	906843	urogenital_system	cervix	-0.679799	-1.68716	0.0341361	-0.319772
JVM-2	907269	blood	chronic_myeloid_leukaemia	-0.732266	-1.52792	-0.989417	-0.867065
42-MG-BA	687561	nervous_system	glioma	-0.677734	-1.46622	-0.353624	-0.872033
NCI-H2286	1298355	lung	lung_small_cell_carcinoma	-0.673944	0.661153	-0.280738	-0.654695
MFE-296	908130	urogenital_system	endometrium	-0.670437	0.0712912	-0.912336	-1.20929
H290	1240139	lung	mesothelioma	-0.667872	0.471352	-0.95412	0.168574
IMR-5	907170	digestive_system	stomach	-0.663364	-0.279905	-1.37607	-1.3401
DEL	906836	blood	lymphoid_neoplasm_other	-0.557463	0.760479	-1.43391	-0.849516
A101D	910921	skin	melanoma	-0.663085	-1.97889	-0.254504	-0.278552
M059J	949094	nervous_system	glioma	-0.655272	-0.3342	0.156777	-0.955537
OV-56	1480362	urogenital_system	ovary	-0.653109	-0.454577	0.172709	1.1231
HuP-T4	907286	pancreas	pancreas	-0.652729	0.690068	-0.72021
UM-UC-3	724838	urogenital_system	Bladder	-0.650896	0.546609	-0.642362	-0.855439
TE-8	753623	aero_digestive_tract	oesophagus	-0.64743	-0.0658071	-0.595517	-1.01839
5637	687452	urogenital_system	Bladder	-0.646133	-1.91573	-0.429728	-0.353233
Daudi	906831	blood	Burkitt_lymphoma	0.183683	0.259284	-0.845287	-0.812973
NY	910849	bone	osteosarcoma	-0.64476	0.736225	-0.00150413	-0.593601
SW756	724839	urogenital_system	cervix	-0.643174	0.699316	-0.411089	-0.0103347
A427	910851	lung	lung_NSCLC_not_specified	-0.639065	-0.903626	0.619677	-0.0613089
DOV13	1479987	urogenital_system	ovary	-0.634064	0.962056	-0.698612	0.140054
RKO	909698	digestive_system	large_intestine	-0.632505	0.178249	-0.266503	0.674569
AM-38	910933	nervous_system	glioma	-0.623409	-0.11572	1.06389	0.890158
MZ2-MEL	971777	skin	melanoma	-0.613036	-1.7584	0.137813	-0.100473
NCI-H2081	908480	lung	lung_small_cell_carcinoma	-0.611878	-0.550755	1.57615	-0.0434903
FTC-133	906864	thyroid	thyroid	-0.608073	0.853205	-0.320748	0.746447
SKG-IIIa	930298	urogenital_system	cervix	-0.606666	0.951957	0.581976	-0.548902
NCI-H3122	1240190	lung	lung_NSCLC_adenocarcinoma	-0.601778	0.948606	-0.78707	-0.294684
CAL-29	1290730	urogenital_system	Bladder	-0.600419	-0.158968	-0.570642	-0.641222
WIL2-NS	1331049	blood	lymphoid_neoplasm_other	-0.692775	-0.214439	-1.0161	-0.765489
GB-1	687568	nervous_system	glioma	-0.597831	-1.07115	-1.17306	-0.608514
HOP-62	905972	aero_digestive_tract	head_and_neck	-0.596168	-1.46124	-1.16155	-1.22423
KELLY	753618	blood	lymphoblastic_leukemia	-0.481394	-0.975248	-1.56778	-0.75709
NCI-H1341	1330964	lung	lung_small_cell_carcinoma	-0.595435	0.541494	-0.536034	0.0576021
RPMI-7951	910903	skin	melanoma	-0.590782	0.566764	-0.523158
SF126	909712	nervous_system	glioma	-0.590168	0.898325	-0.478378	-0.482602
SKN-3	1299059	aero_digestive_tract	head_and_neck	-0.586276	-1.26126	-0.0538477	0.0361118
SNU-182	1240216	digestive_system	liver	-0.584781	0.706218	0.306834	-0.335633
DU-4475	906844	breast	breast	-0.583232	0.130313	0.947106	0.124228
CCRF-CEM	905952	blood	lymphoblastic_leukemia	-2.43432	-1.83048	-0.881497	-0.735942
KON	1298215	nervous_system	glioma	-0.577143	-0.785895	-0.989113	-0.50906
TYK-nu	909774	urogenital_system	ovary	-0.574087	-1.20416	-1.38787	-0.988727
NCI-H2087	724834	lung	lung_NSCLC_adenocarcinoma	-0.562518	0.883981	-0.321715	-0.396349
SKN	1240215	urogenital_system	uterus	-0.555549	-1.86221	-0.167993	-0.691241
CRO-AP2	906807	blood	B_cell_lymphoma	-1.26297	-1.06611	-0.581394	-0.72389
SK-MG-1	909729	nervous_system	glioma	-0.554902	0.310925	-0.214064	0.0977081
D-336MG	946369	nervous_system	glioma	-0.551527	0.840209	0.43189	1.04457
SK-MEL-24	909725	skin	melanoma	-0.547588	0.845236	-0.211008	-0.222767
DB	906832	blood	B_cell_lymphoma	-0.813441	-1.37974	0.340817	-0.718272
JHU-022	1240162	aero_digestive_tract	head_and_neck	-0.54256	-0.49859	-0.0743538	0.803856
CAKI-1	905963	kidney	kidney	-0.539295	-1.26481	-0.0860984	-0.162142
YKG-1	687592	nervous_system	glioma	-0.531412	-0.993659	-0.64317	-1.1221
CESS	910688	blood	acute_myeloid_leukaemia	-0.217319	0.482527	-0.875562	-0.692613
MDA-MB-468	908123	breast	breast	-0.531094	0.257343	-0.699726	-1.35091
T-T	1299064	aero_digestive_tract	oesophagus	-0.51189	-0.152838	0.263059	0.0658387
KYM-1	1240166	NA	NA	-0.504804	-1.06697	-0.951152	-1.16301
HCC-44	1240145	lung	lung_NSCLC_adenocarcinoma	-0.504004	-0.979965	-1.27539	-0.987963
RKN	1298539	urogenital_system	ovary	-0.50245	0.0234739	-0.898687	-0.800736
TT2609-C02	1240223	thyroid	thyroid	-0.49603	-0.444196	0.471447	1.28925
WSU-DLCL2	1331050	blood	B_cell_lymphoma	-0.543147	0.119815	1.51151	-0.673238
WM278	1240226	skin	melanoma	-0.489344	-0.552734	-0.439241	0.938467
HA7-RCC	753558	kidney	kidney	-0.489019	0.715841	-0.793747	-1.2935
OC-314	909257	urogenital_system	ovary	-0.488083	1.15897	-1.47202	-1.25175
RCC-MF	1524419	NA	NA	-0.485831	0.000429631	-0.898656	0.751839
WM1158	1299077	skin	melanoma	-0.484999	-0.623911	-1.63352
HeLa	1298134	blood	acute_myeloid_leukaemia	-0.331891	0.949333	-0.530108	-0.656623
DMS-273	687985	lung	lung_small_cell_carcinoma	-0.484832	-0.401468
NCI-H2009	724873	lung	lung_NSCLC_adenocarcinoma	-0.473399	-0.0372025	0.0846493	-0.30359
HCC2157	749715	breast	breast	-0.470906	0.378723	1.73514	1.23613
MM1S	1659818	NA	NA	-0.469205	0.488025
CaR-1	924108	digestive_system	large_intestine	-0.460261	0.278977	-0.497139	-0.670673
LU-135	713899	lung	lung_small_cell_carcinoma	-0.459079	-1.15394	0.97677	0.164862
SKM-1	909722	blood	haematopoietic_neoplasm_other			-0.03006	-0.627494
NCI-H1703	908474	lung	lung_NSCLC_adenocarcinoma	-0.454394	1.03184	0.757278	0.208878
JHU-029	1298156	aero_digestive_tract	head_and_neck	-0.452217	0.42884	-0.420297	-1.1022
U-87-MG	687590	nervous_system	glioma	-0.446707	-0.425394	-0.651143	-0.849908
OSC-20	1240196	aero_digestive_tract	head_and_neck	-0.444671	0.67396	0.143402	-0.365812
ACHN	905950	kidney	kidney	-0.444659	0.193757	1.47324	0.127383
KYSE-510	907321	aero_digestive_tract	oesophagus	-0.438816	0.500572	-0.693629	0.312008
EMC-BAC-1	1503369	NA	NA	-0.437345	0.977596	-0.21106	0.406859
COR-L23	687780	lung	lung_NSCLC_large_cell	-0.432744	-0.456957	0.276938	-0.268225
A498	905948	kidney	kidney	-0.418576	0.298252	0.350654	-0.138805
KARPAS-299	907273	blood	B_cell_leukemia	-0.68928	0.793439	-0.460256	-0.601966
PANC-03-27	925346	pancreas	pancreas	-0.417004	0.774957	-0.304522	0.0510101
IGR-37	1240153	skin	melanoma	-0.411485	1.23684	-0.484405	0.858232
SK-HEP-1	909719	digestive_system	liver	-0.407971	0.24404	-0.41722	-1.29591
huH-1	1298146	digestive_system	biliary_tract	-0.407714	-0.108028	-0.310681	-0.587455
LS-513	907795	digestive_system	large_intestine	-0.406929	0.729996	1.33477	1.32695
OVCAR-8	905991	urogenital_system	ovary	-0.406822	-1.05989	-1.34019	-1.18037
GMS-10	906873	nervous_system	glioma	-0.404548	1.08168
JHU-028	1298154	aero_digestive_tract	head_and_neck	-0.404175	-0.526883	-1.21526	-1.45974
BICR10	1290724	aero_digestive_tract	head_and_neck	-0.403535	-0.0803601	0.233894	-0.294151
TE-5	735784	aero_digestive_tract	oesophagus	-0.400447	0.841178	-0.602147	-0.321622
MG-63	908131	bone	osteosarcoma	-0.384693	-0.517369
KNS-62	753569	nervous_system	glioma	-0.382042	-0.554694	0.845015	-0.988551
BOKU	753536	urogenital_system	cervix	-0.378398	-0.218134	-0.177963	-1.2233
WM793B	1299081	skin	melanoma	-0.376085	-0.101081	-0.672729	-0.413758
TGW	910780	nervous_system	neuroblastoma	-0.371966	1.10587	1.14751	1.335
BE2-M17	753616	nervous_system	neuroblastoma	-0.371154	0.815888	1.25111	1.06533
LB1047-RCC	753577	nervous_system	neuroblastoma	-0.371134	0.824446	-1.07158	0.995922
EC-GI-10	753555	aero_digestive_tract	oesophagus	-0.370772	0.887648	-0.759695	-0.688932
SUIT-2	1240219	pancreas	pancreas	-0.370532	0.225325	-0.574392	-0.267165
SF295	905985	nervous_system	glioma	-0.370531	-0.496666	-0.932515	-0.715503
KMRC-20	1298169	kidney	kidney	-0.369111	-0.809861	0.45066	1.28676
A431	910925	skin	skin_other	-0.367831	0.657643	0.186483	-0.912483
ES-2	1240128	urogenital_system	ovary	-0.36668	0.538524	-0.838158	0.609128
H2373	1290809	lung	mesothelioma	-0.358679	0.745086	-0.300774	-0.820813
NB4	1323913	blood	acute_myeloid_leukaemia	-0.840158	-1.1408	-0.968121	-0.525558
HC-1	907044	blood	hairy_cell_leukaemia	0.763809	0.889826	-0.808147	-0.523873
LCLC-97TM1	946361	lung	lung_NSCLC_large_cell	-0.358277	-0.568607	-0.31077	-0.572385
A388	910697	skin	skin_other	-0.355932	-0.40765	0.414784	0.661234
A1847	1479981	urogenital_system	ovary	-0.354901	-1.47111
MSTO-211H	908152	lung	mesothelioma	-0.352893	0.615953	-2.65138
RPMI-6666	909701	blood	Hodgkin_lymphoma	0.258042	-0.371449	-0.52403	-0.510958
TE-15	753614	aero_digestive_tract	oesophagus	-0.348344	1.01936	1.63577	0.423247
NCI-N87	908461	digestive_system	stomach	-0.327155	0.652037	0.34272	0.0247548
HOP-92	905973	lung	lung_NSCLC_adenocarcinoma	-0.324966	0.726039	0.116569	-0.182925
OAW-42	910548	urogenital_system	ovary	-0.315094	-0.720166	-0.646784	-0.51333
SF539	905984	nervous_system	glioma	-0.314177	-1.65787	-0.59437	-1.31521
D-263MG	946368	nervous_system	glioma	-0.309142	-0.0309927	0.155318	-0.774428
AU565	910704	breast	breast	-0.307933	0.0719933	-0.387675
22RV1	924100	urogenital_system	prostate	-0.299751	0.599863	-0.315456	0.297899
HARA	1240142	lung	lung_NSCLC_squamous_cell_carcinoma	-0.297581	-0.902106	-0.700727	-0.816333
LN-229	1240169	nervous_system	glioma	-0.29755	0.578838	-0.563983	-1.09309
ECC10	906848	digestive_system	stomach	-0.292892	-0.480105	0.275057	0.131445
OCUM-1	1298358	digestive_system	stomach	-0.287575	-0.854165	-0.402213	-0.582124
MOLT-4	905958	blood	lymphoblastic_leukemia	-2.06878	-1.62405	-1.18259	-0.47462
HCC38	749717	digestive_system	large_intestine	-0.28369	1.07394	0.140821	0.278879
ASH-3	1290722	thyroid	thyroid	-0.283151	0.431713	-0.373224	0.317154
SNU-C5	1674021	NA	NA	-0.281945	0.490295	-0.506953	-0.395946
SU8686	1240218	pancreas	pancreas	-0.280249	-0.354592	0.191518	1.13474
JHH-4	1240158	digestive_system	liver	-0.277178	0.953868	0.161671	0.717816
OS-RC-2	909250	kidney	kidney	-0.270408	0.669968	0.13146	0.215584
COLO-679	906818	skin	melanoma	-0.257471	0.416471	0.405597	0.801781
MDA-MB-231	905960	breast	breast	-0.253993	-0.43662	-0.214377	-0.816805
ESO26	1503366	NA	NA	-0.252234	1.00768	-0.0210996	0.288377
SNG-M	909735	urogenital_system	endometrium	-0.247628	-1.2632	-1.45321	-1.73589
SK-MEL-5	905956	skin	melanoma	-0.244697	-0.537099	0.0277609	0.605562
KGN	924186	nervous_system	glioma	-0.244217	0.718043	-0.84903	-0.808647
EoL-1-cell	906856	blood	haematopoietic_neoplasm_other	-0.920194	-1.52769	-0.735454	-0.425153
BALL-1	910705	blood	B_cell_leukemia	-0.85546	-0.115891	-0.899929	-0.419903
SK-MES-1	909728	lung	lung_NSCLC_squamous_cell_carcinoma	-0.23633	0.611876	0.0839385	-0.13712
HCC-827	1240146	lung	lung_NSCLC_adenocarcinoma	-0.235926	0.112991	0.722696	-2.95419
NCI-H716	908458	digestive_system	large_intestine	-0.234107	-2.54951	1.75279	1.80716
NCI-H1944	1240185	lung	lung_NSCLC_adenocarcinoma	-0.227955	0.762005	-0.113168	0.0477127
G-402	907298	soft_tissue	soft_tissue_other	-0.222573	-1.25418	-0.707677	-1.00386
SNU-81	1660036	NA	NA	-0.221129	-0.562126	1.48435	-0.0096132
MKN45	925340	digestive_system	stomach	-0.214598	0.869761	0.625747	0.154789
23132-87	910924	digestive_system	stomach	-0.21407	0.926503	-0.35058	-0.89116
MDST8	1240173	digestive_system	large_intestine	-0.207947	-0.809202	-0.284582	1.56138
YH-13	909905	nervous_system	glioma	-0.203126	-0.456234	0.393976	0.351874
HSC-2	753562	digestive_system	stomach	-0.20123	0.128666	-1.07217	-0.723861
Jurkat	998184	blood	B_cell_lymphoma	-1.01652	-0.543932	-0.500163	-0.389468
HO-1-u-1	753561	aero_digestive_tract	head_and_neck	-0.193155	-1.53529	0.475959	-0.286605
IA-LM	910779	digestive_system	digestive_system_other	-0.190234	0.598761	0.698242	0.126509
DG-75	906838	blood	Burkitt_lymphoma	0.430146	-0.390587	0.684421	-0.378456
KYSE-220	1240167	aero_digestive_tract	oesophagus	-0.184445	1.13682	-0.274066	-1.00271
MC-1010	907798	blood	acute_myeloid_leukaemia	-0.896898	-0.721696	-0.629295	-0.372521
M14	905975	skin	melanoma	-0.180457	0.955913	-0.239961	-0.624289
J82	753566	blood	lymphoblastic_T_cell_leukaemia			0.276787	-0.367837
Mo-T	908149	blood	hairy_cell_leukaemia	-1.13667	0.248818	-0.0112835	-0.365827
H3118	1240140	aero_digestive_tract	head_and_neck	-0.18015	-0.367512	-0.656058	0.300354
Hs-683	1240150	soft_tissue	fibrosarcoma	-0.174543	0.94976	-0.280744	1.45891
COLO-783	1240125	skin	melanoma	-0.160248	-0.182398	0.388523	1.46127
NCI-H2122	722046	lung	lung_NSCLC_adenocarcinoma	-0.156046	0.569419	-0.381745	-0.506612
H2369	1290808	lung	mesothelioma	-0.154319	0.73073	-0.0550118	-0.781897
JEG-3	907176	urogenital_system	urogenital_system_other	-0.151377	0.275249	-0.558672	-0.452263
A549	905949	lung	lung_NSCLC_adenocarcinoma	-0.146008	-0.718257	-0.538655	-0.847295
Detroit562	906837	aero_digestive_tract	head_and_neck	-0.144429	-0.0411073	0.0714784	0.200399
U-2-OS	909776	bone	osteosarcoma	-0.137926	0.752443	-0.333869	-0.409267
NCI-H2110	1298351	lung	lung_NSCLC_not_specified	-0.137701	-0.247585	-0.594122	0.661046
PC-14	753608	lung	lung_NSCLC_adenocarcinoma	-0.13672	0.151271	-0.603018	-1.12431
JiyoyeP-2003	907268	breast	breast	-0.125021	0.278428	0.650324	1.24293
JHH-6	1240159	digestive_system	liver	-0.122758	0.31811	-0.0388388	-1.03953
SUP-HD1	1331039	blood	Hodgkin_lymphoma	-1.63928	-0.340468	-0.993031	-0.309875
MONO-MAC-6	908148	blood	acute_myeloid_leukaemia	-0.613408	0.234191	-0.722002	-0.309871
MPP-89	908150	lung	mesothelioma	-0.119862	0.654613	0.608076	-0.490915
OV-90	1240197	urogenital_system	ovary	-0.117034	0.639386	0.70499	0.995318
DMS-79	753551	lung	lung_small_cell_carcinoma	-0.115285	-0.218174	1.05031	-0.706624
RCC-AB	1524418	NA	NA	-0.114214	0.675262	-0.293693	0.412089
MCAS	1240171	urogenital_system	ovary	-0.113824	0.716348
PCI-30	1298529	aero_digestive_tract	head_and_neck	-0.107242	-1.19179	-0.323688	-0.175026
TI-73	910696	bone	osteosarcoma	-0.106676	-1.50884
CHSA0108	1290768	bone	chondrosarcoma	-0.101023	-0.308514	0.184158	0.23633
CFPAC-1	906821	pancreas	pancreas	-0.100783	-0.227047	-0.451753	-0.498314
C32	906830	skin	melanoma	-0.100664	0.543288	-0.139126	0.181888
PANC-02-03	1298475	pancreas	pancreas	-0.0979806	0.692549	0.501375	0.0791651
RO82-W-1	930083	thyroid	thyroid	-0.0961437	0.533011	0.186729	-0.20207
LoVo	907790	digestive_system	large_intestine	-0.0956808	-0.424801	0.192658	1.6994
HDLM-2	924110	blood	Hodgkin_lymphoma	0.236623	-0.183949	-0.154281	-0.2715
451Lu	1287706	skin	melanoma	-0.095667	0.620841	0.124046	1.45523
A704	910920	kidney	kidney	-0.0834856	0.940419	0.672038	1.52493
SK-N-AS	724828	nervous_system	neuroblastoma	-0.080638	-0.475176	0.0117962	0.897022
NCI-H82	688031	lung	lung_small_cell_carcinoma	-0.0794508	0.30462	0.856432	1.17481
Set2	1659820	NA	NA	-0.0780249	-0.319339	-0.327769	0.0350996
NCI-H23	905942	lung	lung_NSCLC_adenocarcinoma	-0.0769936	-0.690734	-0.762081	-0.965711
PA-TU-8902	1298526	pancreas	pancreas	-0.0764463	0.654414	-0.135751	-0.135677
DSH1	753552	urogenital_system	Bladder	-0.0724431	0.44655	1.62916	1.7788
QIMR-WIL	910545	blood	acute_myeloid_leukaemia	-0.811937	-0.597252	-0.855152	-0.252059
KMOE-2	907280	thyroid	thyroid	-0.0658164	0.806535	1.38017	0.83713
SW1271	1299062	lung	lung_small_cell_carcinoma	-0.0623337	1.20809	-0.143474	0.635988
DBTRG-05MG	906835	nervous_system	glioma	-0.0594592	0.610405	-0.0196174	0.20224
SK-PN-DW	909731	bone	ewings_sarcoma	-1.25457	-2.04894	-0.85335	-0.223634
RCC-FG2	1524414	NA	NA	-0.0582135	-0.230888	0.255726	0.88057
MOLM-16	1330948	blood	acute_myeloid_leukaemia	-0.596	-1.17703	0.0422221	-0.222574
KURAMOCHI	909975	blood	chronic_myeloid_leukaemia	0.695278	1.12483	0.496815	-0.221775
NCI-H446	688023	lung	lung_small_cell_carcinoma	-0.0562958	0.712705	1.14859	0.701214
LU-139	713878	lung	lung_small_cell_carcinoma	-0.053956	-2.2707	1.84333	0.209939
SK-MEL-2	905955	skin	melanoma	-0.0527386	0.33618	0.557333	-0.0628784
PA-TU-8988T	1240201	pancreas	pancreas	-0.0489772	0.963839	0.160952	-0.293359
NCI-H647	1240191	lung	lung_NSCLC_not_specified	-0.0474591	0.10713	1.72218	-1.79112
DMS-53	907295	lung	lung_small_cell_carcinoma	-0.0473825	0.918466	-0.480114	0.224372
HAL-01	949153	blood	lymphoblastic_leukemia	-1.12248	-1.2381	-1.54414	-0.191201
C-4-I	687506	urogenital_system	cervix	-0.0406048	0.936181
TE-11	946354	aero_digestive_tract	oesophagus	-0.0401454	0.868977	-0.36976	0.303766
Caov-2	1479984	urogenital_system	ovary	-0.0348564	0.68477
SNB75	905982	nervous_system	glioma	-0.0307636	0.660653	0.230332	0.636175
ALL-SIL	1295740	blood	T_cell_leukemia	-1.93273	0.220116	-0.659165	-0.177922
D-392MG	946370	nervous_system	glioma	-0.0213604	-0.350792	-0.29543	-0.0988529
Saos-2	909707	bone	osteosarcoma	-0.0202774	0.897148	0.203789	-0.41894
KMS-12-BM	907281	NA	NA	-0.0197701	0.298025
Raji	909262	blood	Burkitt_lymphoma	-0.588288	0.565581	-0.947993	-0.174362
NCI-H1666	908473	lung	lung_NSCLC_adenocarcinoma	-0.0171357	-0.26648	0.184377	-0.291467
DOK	910936	aero_digestive_tract	head_and_neck	-0.0169772	-1.44734	-0.421699	-0.115452
RT4	687455	urogenital_system	Bladder	-0.01678	0.972103	-0.323884	0.772343
SJSA-1	909717	bone	bone_other	-0.0147552	0.537721	0.258301	0.160034
SR	905965	blood	lymphoid_neoplasm_other	-1.06874	-1.03288	0.684695	-0.150362
HEC-1	907051	breast	breast	-0.0115654	-1.10508	-0.196889	0.476112
OV-7	1480360	urogenital_system	ovary	-0.00599262	-1.7501	-0.0294547	-1.00058
LB831-BLC	753584	aero_digestive_tract	head_and_neck	-0.00595456	1.0331	0.15238	-0.410922
MEL-HO	908124	skin	melanoma	-0.0056349	0.158989	0.111603	-0.560724
EMC-BAC-2	1503370	NA	NA	-0.00467531	-0.984615	-0.928121	-1.06648
KU812	907311	urogenital_system	Bladder	-0.0024701	-0.42912	-0.110444	-0.748901
NCC010	1509073	NA	NA	0.00288764	0.955482	-0.50505	0.833581
PFSK-1	683667	nervous_system	medulloblastoma	0.00340504	-1.57718	-0.231694
U-118-MG	687588	nervous_system	glioma	0.00860187	0.647448	0.358656	-0.603581
CAL-39	924107	urogenital_system	cervix	0.012249	1.11655	-0.159062	1.54785
G-401	907299	kidney	kidney	0.012304	-1.02602	-0.579772	-0.514685
SCC-4	910904	aero_digestive_tract	head_and_neck	0.0145805	-0.0261853	0.524344	-0.190317
HuP-T3	907285	bone	osteosarcoma	0.016652	0.00223733	0.403138	1.46333
KNS-81-FD	924188	lung	lung_NSCLC_squamous_cell_carcinoma	0.0181341	0.584723	0.51032	-0.599431
LXF-289	753592	lung	lung_NSCLC_adenocarcinoma	0.0266891	-0.344666	-0.636502	-0.0704014
NMC-G1	908449	nervous_system	glioma	0.0270443	-0.32429	-0.838358	-0.675141
SU-DHL-16	1331034	blood	B_cell_lymphoma	-0.375912	-0.64258	1.74825	-0.102319
RH-41	1240210	soft_tissue	rhabdomyosarcoma	0.0372117	-0.820696	0.531378	-0.21243
MOLP-8	1330950	blood	Myeloma	0.609082	0.0410198	-0.819235	-0.0997069
HMV-II	907058	digestive_system	liver	0.0377326	0.607554	0.483008	0.641918
MZ1-PC	753595	pancreas	pancreas	0.0378922	0.15071	-0.316253	-0.643181
SW954	924247	urogenital_system	urogenital_system_other	0.0383288	-0.297934	-1.22918	-1.18151
SW962	909758	urogenital_system	urogenital_system_other	0.0418184	0.62041	-0.210394	-0.00250525
RCC-ER	1524417	NA	NA	0.0438454	0.880427	-0.29816	1.54634
LOU-NH91	1298226	lung	lung_NSCLC_squamous_cell_carcinoma	0.0452614	0.87706	0.776712	1.03344
NB1	949179	nervous_system	neuroblastoma	0.0533841	0.222798	-0.49065	0.36225
MCC13	1333003	skin	Merkel_cell_carcinoma	0.0575516	1.30349	-0.0615676	1.51886
HCC-15	1240143	lung	lung_NSCLC_squamous_cell_carcinoma	0.0591447	-1.05662	0.536371	0.930517
ME-1	1330942	blood	acute_myeloid_leukaemia	0.78	0.297013	1.93481	-0.0699146
SK-MEL-30	909726	skin	melanoma	0.0603945	0.754252	0.147184	0.780808
201T	1287381	lung	lung_NSCLC_adenocarcinoma	0.0637859	0.889552
SK-N-DZ	688086	nervous_system	neuroblastoma	0.0659119	0.439238	0.70491	0.644461
UWB1.289	1480374	urogenital_system	ovary	0.0661209	-1.15248	0.217182	0.136416
OVCA433	1480367	urogenital_system	ovary	0.070815	0.274996	-0.956916	-0.0375937
ATN-1	910687	blood	lymphoblastic_T_cell_leukaemia	-1.03425	-0.0926918	0.704792	-0.0447492
KU-19-19	907312	nervous_system	glioma	0.0726914	0.193589	-1.14482	-2.98654
OVCA432	1480366	urogenital_system	ovary	0.0744509	0.923695
OVTOKO	1298365	urogenital_system	ovary	0.0773634	-0.818843	0.44938	0.639993
COLO-668	910692	lung	lung_small_cell_carcinoma	0.0783165	1.07887	-0.322718	0.888442
NCI-H226	905941	lung	lung_NSCLC_squamous_cell_carcinoma	0.0815764	0.258579	0.477155	0.248089
D-502MG	946373	nervous_system	glioma	0.0836068	1.1191	-0.297765	-1.15431
PC-3_[JPC-3]	1240202	lung	lung_NSCLC_adenocarcinoma	0.086139	0.706514	0.430166	0.124215
NCI-H1568	1298348	lung	lung_NSCLC_adenocarcinoma	0.0874035	0.745137	0.0589228	-0.44853
RERF-LC-MS	910931	lung	lung_NSCLC_adenocarcinoma	0.0888754	-0.0274055	-0.221618	-1.75926
KARPAS-231	1327774	blood	B_cell_lymphoma	-2.91126	-1.59083	-0.0390811	-0.0170519
Becker	906746	nervous_system	glioma	0.0976596	0.283935	-1.83564	-0.61039
TE-9	946353	aero_digestive_tract	oesophagus	0.10346	1.08735	-0.36498	-0.308422
COLO-741	906815	digestive_system	large_intestine	0.107215	0.564571	0.309722	-0.118087
MCF7	905946	breast	breast	0.107891	-0.213119	-0.501341	-0.445593
CCK-81	1240123	digestive_system	large_intestine	0.114878	0.816428	0.320991	1.59049
L-1236	1330935	aero_digestive_tract	oesophagus	0.117028	0.839503	1.29918	1.22066
Ishikawa(Heraklio)02ER-	1240156	skin	melanoma	0.118961	0.27604	-0.0932887	1.23199
SW1783	909750	nervous_system	glioma	0.119963	0.392309	0.166727	0.00527181
HCT-15	905937	digestive_system	large_intestine	0.121714	1.02595	0.416494	1.11345
EGI-1	906853	digestive_system	biliary_tract	0.128541	0.427668	0.319857	-0.357319
KMS-11	1659817	kidney	kidney	0.130915	-0.577286	0.951554	1.1026
LOUCY	907789	blood	lymphoblastic_T_cell_leukaemia	0.142071	0.630885	1.16091	0.0215896
MDA-MB-436	1240172	breast	breast	0.131369	-0.338696	-0.15801	-1.37143
KY821	907300	urogenital_system	ovary	0.131938	0.354762	1.00109	0.654187
JHU-019	1298153	aero_digestive_tract	head_and_neck	0.13217	1.00035	-0.273452
OE33	910549	aero_digestive_tract	oesophagus	0.136888	0.660516	0.0229572	1.30285
DND-41	1297446	blood	T_cell_leukemia	-0.553777	1.02408	-0.584812	0.0429968
KMH-2	1298167	digestive_system	large_intestine	0.140272	0.178923	-0.872184	-0.574445
P32-ISH	1330987	blood	Burkitt_lymphoma	-1.28313	1.19767	-0.953317	0.04798
SW780	687457	urogenital_system	Bladder	0.140765	-0.626209	0.253999	-0.17481
BT-20	906801	breast	breast	0.144172	0.717733	0.454047	0.363655
LAN-6	949170	blood	chronic_myeloid_leukaemia	0.821864	1.0041	0.574531	0.0608076
Takigawa	1299066	digestive_system	stomach	0.147926	0.140259
NCI-H1437	687794	lung	lung_NSCLC_adenocarcinoma	0.152076	0.631455	0.510329	1.11605
RF-48	909697	digestive_system	stomach	0.152557	-0.442735	1.60685	1.32759
MES-SA	908127	urogenital_system	uterus	0.152791	0.607931	-0.263532	0.121094
NCI-H1693	687802	lung	lung_NSCLC_adenocarcinoma	0.155781	-0.910685	0.652383	0.0678584
TE-4	1503371	NA	NA	0.162593	1.11133	-0.0264783	0.0965414
OCI-AML5	1330983	blood	acute_myeloid_leukaemia	-0.763945	-0.946133	0.473364	0.0692379
T98G	687586	nervous_system	glioma	0.163105	-0.657161	-0.563855	-0.519919
JIMT-1	1298157	aero_digestive_tract	head_and_neck	0.179235	-1.14282	-0.522452	-0.504277
NCI-H2052	688058	lung	mesothelioma	0.181658	0.573161
JHH-1	1298151	blood	B_cell_lymphoma	0.646757	0.928158	0.0830459	0.0818612
NCI-H441	908460	lung	lung_NSCLC_adenocarcinoma	0.18346	0.934584	0.197722	0.254084
OACp4C	1503362	NA	NA	0.185614	0.26586	-0.149691	0.0610949
Hs-578-T	905957	blood	Hodgkin_lymphoma	0.88699	-0.0379699	0.844631	0.0931066
MHH-PREB-1	908136	blood	B_cell_leukemia	0.247674	0.530439	0.24829	0.0948657
RCM-1	909263	digestive_system	large_intestine	0.186443	1.01495	1.34056	1.11103
NB13	949177	nervous_system	neuroblastoma	0.188621	0.811975	-0.735139	1.05052
MCC26	1298234	skin	Merkel_cell_carcinoma	0.191788	-0.955278	0.0660431
OVCAR-10	1480370	urogenital_system	ovary	0.197173	-0.922315
YAPC	909904	pancreas	pancreas	0.200449	0.817561	0.307557	0.408888
WSU-NHL	909785	blood	lymphoid_neoplasm_other	-0.718214	0.450409	0.338732	0.120333
KYSE-410	753574	aero_digestive_tract	oesophagus	0.205419	0.381404	0.434117
THP-1	909771	blood	acute_myeloid_leukaemia	-0.00445983	0.905618	-0.435466	0.122324
NCI-H2023	1240187	lung	lung_NSCLC_adenocarcinoma	0.219438	-1.16591	-1.36452	-0.565505
UACC-62	905976	skin	melanoma	0.220854	0.347544	-0.15221	0.0399829
HCT-116	905936	aero_digestive_tract	oesophagus	0.233948	-0.989324	-0.551373	-1.01793
LN-18	1240168	nervous_system	glioma	0.234022	1.10357	0.356112	1.05374
CAPAN-1	753624	pancreas	pancreas	0.235583	0.189647	0.325446
SBC-5	713880	lung	lung_small_cell_carcinoma	0.23618	-0.313035	-0.833945	0.0742072
T47D	905945	breast	breast	0.236255	0.426973	1.50105	1.02575
ESO51	1503367	NA	NA	0.236848	-1.20283	1.70846	0.922181
KCL-22	1330931	digestive_system	stomach	0.238023	0.414106	0.573183	1.18387
HDQ-P1	1290922	blood	Hodgkin_lymphoma	0.835588	0.915841	1.4703	0.137695
Calu-3	687777	lung	lung_NSCLC_adenocarcinoma	0.244852	0.857812	-0.437303	0.314418
A253	906794	aero_digestive_tract	head_and_neck	0.245845	0.986641	0.21342	-0.32664
SU-DHL-8	1331038	blood	B_cell_lymphoma			-0.823678	0.144949
SCC-9	909709	aero_digestive_tract	head_and_neck	0.250016	1.10945	0.419369	-0.843338
OPM-2	909249	blood	Myeloma	2.55944	0.874149	1.82837	0.152384
NCI-H1581	908471	lung	lung_NSCLC_large_cell	0.253977	0.673548	0.0893615	0.341811
SW1710	909749	urogenital_system	Bladder	0.254904	0.922995	-0.0613965	0.452149
GI-ME-N	906872	nervous_system	neuroblastoma	0.25902	-1.28742	-0.881366	-1.86402
AN3-CA	910781	urogenital_system	endometrium	0.26013	-0.0980367	0.733189	-0.721925
IST-SL1	753564	lung	mesothelioma	0.265259	0.19529	1.38552	0.399195
MDA-MB-361	908121	breast	breast	0.265856	0.831385	1.71324	0.684142
ETK-1	906861	digestive_system	biliary_tract	0.271579	-1.26345	-1.27787	-1.01527
NCC021	1509074	NA	NA	0.272784	-0.751092	0.189661	1.28673
COLO-320-HSR	910569	digestive_system	large_intestine	0.273	0.936544	1.25751	1.05042
CMK	910566	blood	acute_myeloid_leukaemia	0.0249611	-0.0914828	-0.640379	0.174353
CTV-1	753548	blood	acute_myeloid_leukaemia	-1.0579	-1.25436	-0.74612	0.176071
NAMALWA	908159	blood	Burkitt_lymphoma	-1.97489	0.363291	-0.887255	0.179585
NCI-H841	1240192	lung	lung_small_cell_carcinoma	0.273231	0.35809	-0.127332	0.352229
TE-1	753621	aero_digestive_tract	oesophagus	0.274325	0.616215	0.54616	1.38035
CW-2	910554	digestive_system	large_intestine	0.278486	0.847483	0.970002	1.39219
LK-2	687787	lung	lung_NSCLC_squamous_cell_carcinoma	0.279539	1.32391	-1.11022	-0.809709
MEL-JUSO	908125	skin	melanoma	0.280536	-0.00181035	0.432428	0.32494
SW403	910908	digestive_system	large_intestine	0.280973	-0.37575	1.07874	1.24387
CL-34	1290771	digestive_system	large_intestine	0.283781	1.14177	1.03049	1.84128
NCI-H661	687829	lung	lung_NSCLC_large_cell	0.287559	0.713329	0.233099	-0.694227
KNS-42	907282	blood	Myeloma	0.249381	0.914978	0.560588	0.207865
SNU-C2B	909740	digestive_system	large_intestine	0.292197	0.0645099	0.233737	-0.873491
SK-GT-2	1503364	NA	NA	0.29841	-0.424421	0.0503954	0.752165
EVSA-T	906862	breast	breast	0.29917	0.988602	0.0399149	-0.683191
SW1990	910907	pancreas	pancreas	0.307178	0.293966	0.111021	-0.649776
KARPAS-45	907272	blood	B_cell_lymphoma	1.14118	0.156443	1.78237	0.216711
NCI-H1648	687799	lung	lung_NSCLC_adenocarcinoma	0.309376	0.637331	0.774001	0.345867
ST486	910906	blood	Burkitt_lymphoma	0.782071	0.694431	1.77978	0.225697
MMAC-SF	925339	skin	melanoma	0.313052	0.830599	0.725892	0.604255
L-363	924239	blood	Hodgkin_lymphoma	0.807315	-0.626535	1.22217	0.234365
JURL-MK1	1327771	blood	T_cell_leukemia	-0.633906	-1.50624	-0.837312	0.235682
NCI-H28	908470	lung	mesothelioma	0.316221	-0.00617826	-0.177403	-0.482967
SCaBER	1299051	urogenital_system	Bladder	0.319935	0.862457	0.00603036	0.656072
D-247MG	946367	nervous_system	glioma	0.325767	-1.44552	0.878054	-0.655468
NCI-H1792	724868	lung	lung_NSCLC_adenocarcinoma	0.332005	0.569066	-1.1965	0.371485
DIFI	1789883	NA	NA	0.33227	1.16997	0.173718	1.06502
NCI-H510A	753605	lung	lung_small_cell_carcinoma	0.344069	0.148906
IPC-298	907171	urogenital_system	ovary	0.344934	0.998928	0.0559898	1.43769
TGBC11TKB	909770	digestive_system	stomach	0.34864	0.698917	0.925035	0.926897
RXF393	905978	kidney	kidney	0.349961	-0.946245	-0.363484	0.0671836
RPMI-8866	910544	blood	chronic_myeloid_leukaemia	-1.59477	-2.49903	0.412296	0.26878
S-117	910946	thyroid	thyroid	0.355852	0.321353	0.467521	-0.43609
NCI-H524	908483	lung	lung_small_cell_carcinoma	0.356934	-0.749809	1.28998	0.621274
CPC-N	753547	lung	lung_small_cell_carcinoma	0.363101	0.749941	0.381588	0.41929
OVCAR-5	905969	urogenital_system	ovary	0.365327	0.35716	-0.0566519	-0.746095
LAMA-84	907783	blood	Hodgkin_lymphoma	-0.546167	-0.895264	1.60676	0.290835
SK-OV-3	905959	urogenital_system	ovary	0.365592	1.20301	-0.110418	-0.952963
NB12	949172	nervous_system	neuroblastoma	0.372217	-0.243561	0.91236	0.0902741
GRANTA-519	1303897	blood	B_cell_lymphoma	-1.29608	0.536071	0.0438336	0.297854
PANC-08-13	925347	pancreas	pancreas	0.380609	0.523412	0.60702	0.806216
Mewo	908128	skin	melanoma	0.403455	0.410716	0.506411	0.471026
VMRC-RCZ	909781	kidney	kidney	0.40371	0.622253	0.799499	0.997943
OVISE	1240198	urogenital_system	ovary	0.403981	-0.918296	0.330657	-0.110825
H2731	1240134	lung	mesothelioma	0.409112	1.17223	0.0581709	1.56646
NCI-H838	910399	lung	lung_NSCLC_adenocarcinoma	0.410854	1.03851	0.0868571	-0.675963
SUP-B8	910209	blood	B_cell_leukemia	-0.145388	0.801776	1.18407	0.315588
KYSE-50	1298222	aero_digestive_tract	oesophagus	0.425555	1.06681	0.310385	0.997447
PL4	1298533	pancreas	pancreas	0.42962	1.07944	0.0461153	0.316145
EW-18	949164	bone	ewings_sarcoma	1.06022	-0.796034	1.1285	0.320961
NCI-H810	925341	lung	lung_NSCLC_large_cell	0.429893	0.463813	-0.328041	-1.29877
CAL-78	1290765	bone	chondrosarcoma	0.437649	0.829226	0.362084	-0.264053
ALL-PO	910944	blood	lymphoblastic_leukemia	-1.03973	-2.01098	1.85286	0.327271
H2595	1240132	lung	mesothelioma	0.439823	-1.15671	0.352354	0.785583
SW1417	909747	digestive_system	large_intestine	0.450076	1.03964	1.11774	1.01139
CTB-1	949088	blood	B_cell_lymphoma	-1.75156	0.0182746	0.361376	0.330992
TMK-1	1299069	digestive_system	stomach	0.451333	0.869394	-0.268402	-0.184154
BxPC-3	906693	pancreas	pancreas	0.455158	0.96101	0.752601	0.732017
VMRC-RCW	1240224	kidney	kidney	0.458186	0.532149
RPMI-8226	905964	blood	Myeloma	0.602162	-0.759869	1.0186	0.342573
HT-29	905939	skin	melanoma	0.463379	1.30011	0.470802	1.25604
NCI-H650	722066	lung	lung_NSCLC_adenocarcinoma	0.46818	0.163057	-0.352404	0.9181
KYSE-450	907320	aero_digestive_tract	oesophagus	0.470433	1.07561	0.273755	0.870893
LNZTA3WT4	1240170	nervous_system	glioma	0.472898	1.02354	-0.199258	-0.379872
TK10	905980	kidney	kidney	0.474685	1.06509	0.350731	1.79184
BE-13	906763	blood	lymphoblastic_leukemia	-0.608366	-0.802353	0.488366	0.355461
STS-0421	1299061	soft_tissue	soft_tissue_other	0.481352	-0.808648	-1.01567	-0.750281
SCC-25	910701	aero_digestive_tract	head_and_neck	0.481891	0.815975	1.15626	0.256866
C3A	910850	digestive_system	liver	0.483017	1.21834	0.23709	0.29386
LS-180	998189	digestive_system	large_intestine	0.484048	0.0674875	0.0505976	-0.905991
KS-1	907313	nervous_system	neuroblastoma	0.49053	0.323541	0.265392	-1.87644
LS-411N	907794	digestive_system	large_intestine	0.49211	-0.222352	0.692844	0.449067
PANC-04-03	1298476	pancreas	pancreas	0.492308	0.793426
NCI-H2405	687821	lung	lung_NSCLC_adenocarcinoma	0.49509	0.869224	-0.295261	0.479212
COLO-684	910691	urogenital_system	endometrium	0.498766	-0.572789	1.15833	0.637152
SH-4	909713	skin	melanoma	0.504695	0.829833	-0.183096	-0.131098
FLO-1	1503361	NA	NA	0.51049	0.736719	-0.0805791	0.662878
HCC-56	1290907	digestive_system	large_intestine	0.510803	0.80978	0.845566	1.3371
YT	946358	blood	lymphoid_neoplasm_other	0.358863	0.644163	1.8651	0.409874
CAS-1	910943	nervous_system	glioma	0.513239	0.491598	0.51243	0.559056
RL95-2	930082	urogenital_system	endometrium	0.52633	-0.166728	-0.202082	-0.576425
HCC1500	1303900	breast	breast	0.527514	-0.459875	1.81389	1.89673
H513	1240141	lung	mesothelioma	0.530821	0.96584	0.246513	0.578672
JHH-2	1240157	digestive_system	liver	0.538416	0.858536	0.0706394	1.04439
HCC2998	905971	breast	breast	0.539117	0.357121
HCC1937	749714	breast	breast	0.539654	-0.129387	0.805138	0.203636
NCI-H211	1240189	lung	lung_small_cell_carcinoma	0.542874	-1.47101	0.45417	-0.624039
SJRH30	909716	soft_tissue	rhabdomyosarcoma	0.547961	0.351606	-0.95554	1.01036
GCIY	906869	digestive_system	stomach	0.548366	0.936076
EM-2	906855	blood	chronic_myeloid_leukaemia	-0.645594	0.451397	-0.389239	0.455373
K1	1298158	blood	acute_myeloid_leukaemia	0.5038	0.984988	0.363722	0.4652
ACN	906803	nervous_system	neuroblastoma	0.549243	0.983922	-0.313491	0.302461
P31-FUJ	909253	blood	acute_myeloid_leukaemia	0.193558	-0.453205	1.73062	0.474102
Caov-4	949090	urogenital_system	ovary	0.556908	1.0373	-0.621646	0.714561
OE21	1298359	aero_digestive_tract	oesophagus	0.579727	0.288676	0.189584	0.134529
RVH-421	909706	skin	melanoma	0.581827	0.686874	0.471338	1.48058
SLVL	1331032	blood	B_cell_lymphoma	-0.0835186	0.303294	0.23999	0.493925
G-361	906865	skin	melanoma	0.583865	1.00479	0.765328	-0.453805
OCI-M1	1330985	blood	acute_myeloid_leukaemia	0.165438	0.581192	-0.639266	0.517344
EPLC-272H	753556	lung	lung_NSCLC_squamous_cell_carcinoma	0.589804	1.12825	0.0443448	0.39626
HuCCT1	907069	thyroid	thyroid	0.59228	0.91036	0.0155659	-0.592022
HCC-366	1240144	lung	lung_NSCLC_not_specified	0.59384	0.813963	0.736235	-0.268373
Calu-1	724858	lung	lung_NSCLC_adenocarcinoma	0.598009	1.15771
MFE-280	908129	urogenital_system	endometrium	0.59862	0.936805	0.956864	0.746932
SUP-T1	909743	blood	lymphoblastic_T_cell_leukaemia	1.45158	-0.330263	0.0376363	0.559881
TE-12	946356	aero_digestive_tract	oesophagus	0.607338	0.517989	1.24809	1.23562
SW626	909753	urogenital_system	ovary	0.613514	1.39745	0.43494	0.350229
SNU-407	1660034	NA	NA	0.616497	-1.2049	-0.346003	-0.833609
OMC-1	949154	urogenital_system	cervix	0.620812	1.19442	0.635587	0.366268
SCC90	1299052	aero_digestive_tract	head_and_neck	0.624378	1.04382	0.829207	0.328653
OUMS-23	1298363	digestive_system	large_intestine	0.63029	0.606194	1.17583	0.58496
EFO-27	906852	urogenital_system	ovary	0.635922	-0.207578	1.08349	-0.36995
DMS-114	687983	lung	lung_small_cell_carcinoma	0.636547	0.454625	0.166682	-0.0428531
KYSE-520	753575	aero_digestive_tract	oesophagus	0.644267	0.769504	1.0689	1.14789
TUR	909773	blood	B_cell_lymphoma	-0.270146	0.20774	-0.318887	0.589714
KYAE-1	1503368	blood	leukemia	1.1933	-0.00463577	1.60044	0.593703
NUGC-4	1298357	digestive_system	stomach	0.644441	0.984509	-0.235686	1.38103
SNU-C1	910905	digestive_system	large_intestine	0.645596	0.542006	1.1444	1.37125
NCI-H358	908465	lung	lung_NSCLC_adenocarcinoma	0.646527	0.818082	0.712021	1.1291
MDA-MB-175-VII	908120	breast	breast	0.646671	1.11671	0.634115	1.42134
MLMA	908142	blood	hairy_cell_leukaemia	-0.357785	-0.438899	0.134687	0.611657
SiHa	930297	urogenital_system	cervix	0.666326	1.06102	0.340045	-0.442125
RERF-LC-KJ	1298537	lung	lung_NSCLC_adenocarcinoma	0.676169	1.16577	0.451065	1.61357
JHH-7	1240160	digestive_system	liver	0.678461	0.827765	0.325865	-0.413956
MKN28	908139	digestive_system	stomach	0.679987	1.0584
HCC1395	749712	breast	breast	0.68465	-0.757381	-0.413552	-0.456502
NCI-H2452	908462	lung	mesothelioma	0.685858	0.965079	0.153843	-0.515102
NOS-1	925345	bone	osteosarcoma	0.690437	-1.44289	0.261047	0.58328
KYSE-70	753576	aero_digestive_tract	oesophagus	0.691739	-0.569865	0.42859	0.714407
HUH-6-clone5	907070	digestive_system	liver	0.69801	0.856259	-0.0748963	-1.18657
8305C	906795	thyroid	thyroid	0.700303	0.448735	0.637547	-0.0535484
COR-L321	1322213	lung	Lung_other	0.701583	-0.014199	1.33026	1.08952
NCI-H1975	924244	lung	lung_NSCLC_adenocarcinoma	0.70548	1.12578	0.306865	0.769847
U-266	753615	blood	Myeloma	0.569803	0.205213	1.77483	0.649833
G-292-Clone-A141B1	1290807	bone	osteosarcoma	0.707433	-0.920311	0.619225	-0.0817965
NCI-H1963	688010	lung	lung_small_cell_carcinoma	0.707728	1.16282
EFO-21	911905	urogenital_system	ovary	0.72003	0.836462	0.743655	-0.507391
LIM1215	869795	lung	lung_NSCLC_large_cell	0.720783	0.588321	0.0788829	0.423079
KP-1N	1298216	aero_digestive_tract	head_and_neck	0.72103	0.888371	-0.0567023	-0.808984
HL-60	905938	blood	T_cell_leukemia	-0.706603	0.640668	0.359335	0.656538
ES6	949157	bone	ewings_sarcoma	0.672105	0.842851	0.657457	0.65964
CP50-MEL-B	753545	skin	melanoma	0.722135	0.7773	-0.39966	1.76581
U-CH1	1503374	NA	NA	0.725508	0.275458
VCaP	1299075	urogenital_system	prostate	0.726547	0.966513	0.769606	1.01672
NCI-H146	910899	lung	lung_small_cell_carcinoma	0.729819	-0.532708	1.2641	0.253302
CAL-120	906826	breast	breast	0.733429	0.583867	0.174345	-1.15962
KYSE-140	753573	soft_tissue	rhabdomyosarcoma	0.735467	1.15109
WM-115	909784	skin	melanoma	0.737081	-0.636542	0.0179723	0.613536
BC-1	910919	blood	B_cell_lymphoma	0.0330485	-0.0707077	-0.272644	0.67897
KP-N-YN	907314	pancreas	pancreas	0.739833	0.588273	1.3685	1.24588
SK-N-FI	688087	nervous_system	neuroblastoma	0.754917	0.768581	1.19145	1.22752
ARH-77	906765	blood	Myeloma	-0.264155	-0.113219	-0.868998	0.700012
CAL-85-1	910852	breast	breast	0.755711	0.819614	0.312134	-0.284115
TGBC1TKB	909769	digestive_system	biliary_tract	0.768292	0.792728	0.17922	0.821706
NCI-H1395	684681	lung	lung_NSCLC_adenocarcinoma	0.768806	0.147742	-0.620797	-0.546481
no-11	908450	nervous_system	glioma	0.780353	0.405926	0.34227	1.33569
RCC10RGB	909974	kidney	kidney	0.782403	1.03855	0.430787	0.823495
HuO-3N1	909977	digestive_system	liver	0.784862	0.423481	0.634735	-0.0349816
HuH-7	907071	digestive_system	liver	0.790786	0.434773	-0.389498	-0.569831
UACC-257	905977	skin	melanoma	0.791245	0.401264	1.13123	-0.0850857
HCC70	907048	breast	breast	0.798581	0.80423	0.777748	0.867403
BB49-HNC	753532	aero_digestive_tract	head_and_neck	0.807045	0.785971	-0.6949	-1.42104
WM1552C	1299078	skin	melanoma	0.809369	0.837486	0.651359	0.848047
JHOS-3	1480358	urogenital_system	ovary	0.818122	1.14457	0.578645	0.408719
HH	907056	digestive_system	stomach	0.818845	0.703826	0.337407	1.18925
OVMIU	1240200	urogenital_system	ovary	0.824212	0.814764	-0.13501	-0.157572
H3255	1247873	lung	lung_NSCLC_adenocarcinoma	0.825855	1.13282	0.3737	0.143716
U-698-M	909777	blood	B_cell_leukemia	-0.127641	1.16611	1.80485	0.769751
HT	907063	aero_digestive_tract	head_and_neck	0.826668	0.746909	1.60488	0.888756
EFM-19	906851	breast	breast	0.830214	-0.0559859	0.903252	0.021184
LB647-SCLC	753582	skin	melanoma	0.833188	-1.16943	0.42731	1.18829
SNU-423	909737	digestive_system	liver	0.836642	0.579654	0.184449	-0.0438794
CRO-AP3	1297440	blood	B_cell_lymphoma	-0.626824	-0.797339	-1.16148	0.793802
KE-37	907277	blood	chronic_myeloid_leukaemia	-0.973674	0.28247	0.858531	0.796579
OCI-AML3	1290455	blood	acute_myeloid_leukaemia	-0.067794	-0.44612	-0.3664	0.799875
KP-2	1298218	pancreas	pancreas	0.837791	0.872456	0.96997	0.0104694
Hep3B2-1-7	1240147	urogenital_system	cervix	0.838483	0.908285	0.725081	1.67196
KM-H2	909976	urogenital_system	endometrium	0.850814	0.650476	1.36236	0.324895
DK-MG	906839	nervous_system	glioma	0.852313	0.88782	0.679795	0.000320609
RC-K8	1330995	blood	B_cell_lymphoma	0.30873	0.523539	1.65595	0.812904
MDA-MB-415	924240	breast	breast	0.855146	1.03603	0.612395	0.576242
OE19	910079	aero_digestive_tract	oesophagus	0.870387	0.789379	0.790572	0.0922041
MDA-MB-453	908122	breast	breast	0.877405	1.1209	0.453594	-0.0925736
TT	930299	thyroid	thyroid	0.878605	0.318193	0.882567	0.165639
MKN7	924250	digestive_system	stomach	0.885616	0.918815	1.02647	1.28679
P12-ICHIKAWA	909251	blood	lymphoblastic_T_cell_leukaemia	-1.82739	-0.496026	0.31091	0.824572
NCI-H747	908457	digestive_system	large_intestine	0.885904	0.957267	0.400591	0.749992
Sarc9371	1303910	bone	bone_other	0.886678	1.0983	-0.163869	0.0988592
SNU-387	909736	digestive_system	liver	0.889227	0.788318	-0.138704	0.511322
CADO-ES1	753539	bone	ewings_sarcoma	-0.360961	0.287198	-1.00544	0.836041
NCI-H345	688021	lung	lung_small_cell_carcinoma	0.893578	1.01459	1.29406	0.821717
NCI-H1563	753600	lung	lung_NSCLC_adenocarcinoma	0.903647	1.02308	0.402704	1.70062
KP-3	1298219	pancreas	pancreas	0.926246	1.2731	1.1496	0.6509
MFM-223	910948	breast	breast	0.930322	0.503375	1.29284	-0.206302
NCI-H520	908443	lung	lung_NSCLC_squamous_cell_carcinoma	0.935913	0.929539	1.21639	1.05287
LN-405	910694	nervous_system	glioma	0.938481	0.143012	1.29847	0.630663
HCC1143	749710	breast	breast	0.943804	0.346858	0.689974	1.25516
EHEB	906854	blood	lymphoid_neoplasm_other	0.350671	-0.0517944	0.299554	0.870744
LC4-1	907787	lung	lung_NSCLC_adenocarcinoma	0.947291	1.25005	-0.513045	-0.956868
EB-3	906847	blood	Burkitt_lymphoma	1.69333	0.644705	1.34959	0.871296
ROS-50	1331025	blood	B_cell_leukemia	0.304418	0.0666561	1.59346	0.871667
NCI-H508	908442	digestive_system	large_intestine	0.949281	-0.952835	0.92514	1.69841
AsPC-1	910702	pancreas	pancreas	0.952569	0.751862	0.52941	0.385509
no-10	908452	nervous_system	glioma	0.966898	1.11349	0.312738	0.345275
NCI-H2126	687814	lung	lung_NSCLC_adenocarcinoma	0.977653	0.819508	0.121421	1.32024
TE-6	946355	aero_digestive_tract	oesophagus	0.977843	0.162136	1.49942	-0.0872145
GDM-1	906870	blood	acute_myeloid_leukaemia	0.290843	0.745956	0.966068	0.891121
Calu-6	724859	lung	lung_NSCLC_adenocarcinoma	0.978942	0.88906	0.444443	0.372317
PF-382	909260	blood	lymphoblastic_T_cell_leukaemia	-0.772794	0.0304666	1.90582	0.89575
SBC-1	713885	lung	lung_small_cell_carcinoma	0.980863	0.655156	0.780326	-0.610542
NB6	949173	nervous_system	neuroblastoma	0.987938	0.769774
CA46	910703	blood	Burkitt_lymphoma	1.25243	0.500633	0.866032	0.912253
Sci-1	1331031	blood	B_cell_lymphoma	-0.454064	0.961133	1.00554	0.917567
MS-1	753594	lung	lung_small_cell_carcinoma	0.992001	0.180435	2.18688	-0.252287
NCI-H2347	687820	lung	lung_NSCLC_adenocarcinoma	0.99475	-0.142269	0.256956	-0.625793
LS-1034	917486	digestive_system	large_intestine	0.999517	0.210979	0.490162	2.06315
HCC1428	1290905	breast	breast	0.999873	0.00284763	0.607459	0.673807
OVCAR-4	905990	urogenital_system	ovary	1.00154	-0.173634	0.0813778	-0.403403
HT55	907287	urogenital_system	cervix	1.01038	1.20902
NCI-H1688	1298349	lung	lung_small_cell_carcinoma	1.01123	1.32722	1.29317	0.824835
SNU-449	909738	digestive_system	liver	1.01453	1.18339	0.68699	0.601946
NCI-H929	724825	blood	Myeloma	-0.439278	-0.735823	-0.4443	0.948605
SAT	1299050	aero_digestive_tract	head_and_neck	1.0148	-1.48913	0.263196	-0.728224
SK-GT-4	1503365	NA	NA	1.01758	-0.601807	0.849543	0.966254
LB771-HNC	753583	lung	lung_small_cell_carcinoma	1.02015	0.186596	0.91643	0.0205688
BT-549	905951	breast	breast	1.0227	0.945674	0.701074	-0.549277
NCI-H1755	908475	lung	lung_NSCLC_adenocarcinoma	1.04565	0.995371	0.162553	1.55614
HLE	907057	blood	acute_myeloid_leukaemia			1.00905	0.992273
NCI-H69	688027	lung	lung_small_cell_carcinoma	1.05693	1.05024	1.14651	0.124722
GAK	910932	skin	melanoma	1.06446	0.966943	1.1733	0.148395
VMRC-LCD	713869	lung	lung_NSCLC_adenocarcinoma	1.06716	1.04743	0.29899	0.0673177
COLO-680N	906817	aero_digestive_tract	oesophagus	1.09882	0.562933	0.845661	0.333374
FU-OV-1	1240129	urogenital_system	ovary	1.0997	0.359843	0.955358	0.585075
NCI-H847	1240193	lung	lung_small_cell_carcinoma	1.10502	0.993462	1.22209	0.946629
LC-1-sq	1298223	kidney	kidney	1.10637	-0.100011	0.486535	0.117724
K-562	905940	blood	lymphoid_neoplasm_other	-0.0457464	0.607752	0.827157	1.0083
RMG-I	909699	urogenital_system	ovary	1.11396	0.876232	0.385058	-0.135558
KYSE-150	907317	aero_digestive_tract	oesophagus	1.11654	-0.365195	0.419537	1.01713
BT-483	949093	breast	breast	1.11799	0.832361	0.411441	1.25086
NCI-H1838	687807	lung	lung_NSCLC_adenocarcinoma	1.12898	0.551785	0.898778	1.2975
PL-21	1330991	blood	acute_myeloid_leukaemia	-0.208734	1.07203	1.68431	1.02239
SK-MEL-31	909727	NA	NA	1.13186	1.19758	1.44513	-0.107563
SW948	909757	digestive_system	large_intestine	1.14088	0.95587	1.32576	-0.414314
NCI-H720	687600	lung	lung_NSCLC_carcinoid	1.1414	1.22641	1.55336	0.821351
CAL-12T	753540	lung	lung_NSCLC_not_specified	1.14396	-0.0622255	-0.0623008	-0.182286
KARPAS-422	907274	blood	anaplastic_large_cell_lymphoma	0.595603	0.770301	1.5331	1.02684
Hs-939-T	1298144	pancreas	pancreas	1.1482	-0.350591	0.814238	0.64999
HCC1569	907046	breast	breast	1.15292	0.986496	-0.159656	-0.58348
VAL	1331048	blood	B_cell_lymphoma	-0.526292	0.712372	0.391502	1.03706
OV-17R	1480361	urogenital_system	ovary	1.15585	0.54593	0.403696	-0.437912
OVCA420	1480364	urogenital_system	ovary	1.17397	1.07385	0.884687	0.44702
BL-70	910707	blood	Burkitt_lymphoma			0.992376	1.04086
NOMO-1	908451	blood	acute_myeloid_leukaemia	-0.80397	-1.57489	0.231091	1.04249
H2869	1240138	lung	mesothelioma	1.17574	0.85982	0.580832	-0.32541
NCI-H630	908482	digestive_system	large_intestine	1.1762	-0.107526	0.913957	1.45751
NCI-H2141	688014	lung	lung_small_cell_carcinoma	1.17876	0.898389	1.53757	1.14088
DAN-G	1290797	pancreas	pancreas	1.22322	-0.762634
HCC1187	749711	breast	breast	1.22893	0.841628	1.07392	-0.632164
SK-MEL-3	909724	skin	melanoma	1.24293	0.678264	0.562384	1.5382
NCI-SNU-16	908446	digestive_system	stomach	1.24402	-0.362098	1.02428	1.8228
KINGS-1	907279	urogenital_system	ovary	1.24748	0.74139	0.444664	0.727471
JHOS-4	1480359	urogenital_system	ovary	1.26229	1.18064	0.120663	-0.984923
CHSA0011	1290767	bone	chondrosarcoma	1.272	1.06694	0.0880336	-0.589198
JSC-1	1327769	blood	B_cell_lymphoma	-0.359626	0.00407552	-0.933696	1.068
TK	1331045	blood	B_cell_lymphoma	-0.748189	0.835536	-0.55071	1.07405
H9	907043	blood	lymphoid_neoplasm_other	-1.30482	1.02024	-0.566648	1.08457
H2722	1290812	lung	mesothelioma	1.27719	0.534298	0.862482	0.122822
Geo	null	NA	NA	1.30868	0.125871	-0.20472	-0.0842393
UACC-893	909778	breast	breast	1.30888	0.994514	0.911046	-1.11325
MN-60	908143	blood	B_cell_leukemia	1.15582	0.469329	0.324197	1.09901
H2461	1290810	lung	mesothelioma	1.31091	0.242076	-0.969411	-0.743895
RH-18	971774	soft_tissue	rhabdomyosarcoma	1.31558	0.374013	1.26206	0.21584
OCUB-M	909256	breast	breast	1.32156	-0.220799	0.228539	-0.475562
HT-115	907289	soft_tissue	fibrosarcoma	1.3252	1.19567	0.770078	1.28537
K2	1298160	skin	melanoma	1.32527	0.593833	0.396127	1.55247
COR-L88	906808	lung	lung_small_cell_carcinoma	1.32867	0.47188	1.83521	0.836668
COR-L95	1297439	lung	lung_small_cell_carcinoma	1.33254	1.16812	0.591812	1.31005
MEG-01	908126	blood	chronic_myeloid_leukaemia	0.2736	-0.0700898	0.995994	1.12179
KLE	924187	nervous_system	glioma	1.33919	0.97535	0.883785	0.263081
LB2518-MEL	753579	kidney	kidney	1.34013	0.424468	-0.128956	0.413489
EFM-192A	1290798	breast	breast	1.35061	1.29915	1.08852	0.970305
EW-24	949168	bone	ewings_sarcoma	0.111651	0.242105	0.150715	1.1272
Hs-766T	1298141	nervous_system	glioma	1.35192	-0.0987799	1.02444	1.19284
EKVX	905970	lung	lung_NSCLC_adenocarcinoma	1.36458	-0.371574	0.999079	1.38288
NCI-SNU-1	908444	digestive_system	stomach	1.37818	-0.305638	1.10726	0.661577
KASUMI-1	907275	blood	haematopoietic_neoplasm_other	0.0508056	-0.185745	1.27283	1.14234
Capan-2	910915	pancreas	pancreas	1.38008	0.931227	0.370253	1.29651
IGROV-1	905968	skin	melanoma	1.38599	0.733939	-0.253636	-0.467009
KATOIII	907276	blood	acute_myeloid_leukaemia	1.03881	0.98841	1.57706	1.15717
Hs746T	1240151	skin	melanoma	1.39	-0.321081	0.359883	-0.123947
MC-CAR	683665	blood	haematopoietic_neoplasm_other	-0.292074	1.38219	-0.436938	1.17404
RERF-LC-Sq1	1298538	lung	lung_NSCLC_squamous_cell_carcinoma	1.39725	0.706547	0.613013	1.08511
NCI-H2029	688011	lung	lung_small_cell_carcinoma	1.41579	0.978626	1.63799	0.759409
NU-DUL-1	1330982	blood	B_cell_lymphoma	-2.5897	-1.06666	0.0966225	1.17846
UDSCC2	1299073	aero_digestive_tract	head_and_neck	1.41721	-0.193206	0.575835	-1.21858
CCF-STTG1	906823	nervous_system	glioma	1.41765	1.30347	-0.50855	1.17908
NCI-H1304	753599	lung	lung_small_cell_carcinoma	1.44485	0.402079	1.26067	1.52771
EFE-184	924109	urogenital_system	endometrium	1.45891	1.45089
FU97	1290806	digestive_system	stomach	1.46127	-0.701316	0.344381	-0.850053
NALM-6	908158	blood	B_cell_leukemia	-0.69887	-1.14759	0.853183	1.19036
COLO-678	910689	digestive_system	large_intestine	1.4649	0.518518	1.11515	0.652583
CL-40	1240124	digestive_system	large_intestine	1.46662	0.0574074	0.1931	0.100358
NCI-H1092	687997	lung	lung_small_cell_carcinoma	1.48526	0.111495	1.37931	1.25626
IGR-1	907169	lung	lung_NSCLC_large_cell	1.48698	0.378693	-0.0701114
Farage	1297449	blood	B_cell_lymphoma	-0.106662	0.334558	1.60048	1.2129
KM12	905989	blood	Hodgkin_lymphoma	0.280115	0.928567	-0.0989079	1.21317
SK-MEL-1	909723	skin	melanoma	1.49253	1.05747	1.59616	1.4679
CHSA8926	1303912	bone	chondrosarcoma	1.49374	-0.387251	0.68928	-0.447793
CP66-MEL	753546	skin	melanoma	1.5034	0.491525	1.06136	-0.062651
NCI-H2342	687819	lung	lung_NSCLC_adenocarcinoma	1.51536	0.870219	-0.150881	-0.979695
OACM5-1	1503363	NA	NA	1.51935	0.615899	1.85389	1.32925
SCH	909711	digestive_system	stomach	1.52214	-0.855826	0.244421	-1.33974
NCI-H1869	1240183	lung	lung_NSCLC_squamous_cell_carcinoma	1.52638	-0.203945	1.0845	0.200599
COLO-205	905961	digestive_system	large_intestine	1.54299	-0.266254	1.33363	1.18804
OVKATE	1240199	urogenital_system	ovary	1.55565	1.23617	0.543021	1.57461
NCI-H64	688026	lung	lung_small_cell_carcinoma	1.57472	1.06622
SW684	909754	soft_tissue	fibrosarcoma	1.57608	0.947635	0.951426	1.39073
MHH-CALL-2	908132	blood	B_cell_leukemia	-0.678711	0.245275	1.70451	1.25499
HSC-39	1322224	aero_digestive_tract	head_and_neck	1.59502	-0.722646	0.722254	1.10747
SCLC-21H	753611	lung	lung_small_cell_carcinoma	1.62799	0.357081
LB373-MEL-D	753581	skin	melanoma	1.65224	0.427998	0.954447	0.951588
OCI-LY7	1659819	NA	NA	1.654	0.756739
SK-MM-2	753612	blood	Myeloma	0.823673	1.33973	0.865159	1.27875
NCI-H2444	1298356	lung	lung_NSCLC_not_specified	1.68142	0.848909	1.2619	1.5125
NCI-H2291	724874	lung	lung_NSCLC_adenocarcinoma	1.71251	0.893546	0.274792	0.996343
NCI-H727	724855	lung	lung_NSCLC_carcinoid	1.72737	0.367935	1.47572	0.428391
NCI-H1770	687804	lung	lung_NSCLC_not_specified	1.79505	0.841561	1.47382	0.988174
NB(TU)1-10	1240181	nervous_system	neuroblastoma	1.81354	-0.824354	1.61876	1.82612
NCI-H1836	1240182	lung	lung_small_cell_carcinoma	1.84091	0.913629	1.56707	-0.778006
COLO-824	906812	breast	breast	1.85304	0.963809	1.18524	1.21618
MRK-nu-1	908151	breast	breast	1.8581	-0.392172	1.64849	0.908568
LS-123	907792	digestive_system	large_intestine	1.87588	-0.0823074	0.746701	-0.0237282
SHP-77	724872	lung	lung_small_cell_carcinoma	1.91117	0.84292	0.68714	0.923792
HT-1197	907065	digestive_system	large_intestine	1.96532	1.0515	0.336117	-0.596039
HT-1376	907066	urogenital_system	Bladder	1.97295	0.571984	1.31325	-0.275073
SU-DHL-4	1331035	blood	B_cell_lymphoma	1.71782	1.04327	1.93499	1.30345
MDA-MB-330	1330941	breast	breast	1.97422	1.04544	1.42095	1.42084
NCI-H1435	1298347	lung	lung_NSCLC_adenocarcinoma	2.01581	-0.277956	1.91801	0.919513
BT-474	946359	breast	breast	2.02014	0.844899	0.859562	0.267907
DU-145	905935	urogenital_system	prostate	2.08029	0.387371	-0.292442	-0.55405
CL-11	1290769	digestive_system	large_intestine	2.08328	0.00735875	0.297017	1.03608
HCC2218	749716	breast	breast	2.09725	0.374008	1.19818	1.02623
UMC-11	909779	lung	lung_NSCLC_carcinoid	2.12169	0.759637	1.15957	-0.17153
SNU-61	1660035	NA	NA	2.14039	-0.190998	1.65746	1.38596
NCI-H1436	908469	lung	lung_small_cell_carcinoma	2.15545	0.703825	1.47235	1.29701
NCI-H322M	905967	lung	lung_NSCLC_adenocarcinoma	2.16271	0.649202	1.94431	1.96969
ZR-75-30	909907	breast	breast	2.17582	1.30483	0.913837	1.78382
NCI-H2172	1298353	lung	lung_NSCLC_not_specified	2.19213	0.753915	0.813357	1.69521
NCI-H596	908459	lung	lung_NSCLC_adenocarcinoma	2.19412	0.779533	0.912133	-0.397477
LP-1	907791	blood	Myeloma	1.91816	0.42138	1.7754	1.3723
HCC202	1290906	breast	breast	2.22868	-0.454192	0.785959	-0.0891978
HCC1954	749709	breast	breast	2.28924	0.473787	0.727998	0.621345
HCC1419	907045	breast	breast	2.33963	0.627517	1.13128	1.57617
NCI-H2135	1298352	lung	lung_NSCLC_not_specified	2.3636	0.672603	1.88996	1.56922
T84	909761	digestive_system	large_intestine	2.3838	0.954865	1.05457	0.260885
D-542MG	753549	nervous_system	glioma	2.42471	1.0725	0.637003	1.42785
NCI-H835	753607	lung	lung_NSCLC_carcinoid	2.44067	0.516903	1.30041	0.449679
QGP-1	1298534	pancreas	pancreas	2.50578	-1.33447	0.784311	-0.159074
VMRC-MELG	930301	skin	melanoma	2.52178	0.518176	0.789122	1.32753
MC116	907799	blood	B_cell_lymphoma	1.37427	0.926671	1.69391	1.43515
PCI-15A	1240204	aero_digestive_tract	head_and_neck	2.58817	0.711522	-0.406338	1.05387
A4-Fuk	910934	blood	B_cell_lymphoma	-0.518033	0.602419	0.184337	1.43909
LU-165	753589	lung	lung_small_cell_carcinoma	2.65244	1.0607	1.38881	1.09817
EN	1240127	urogenital_system	endometrium	2.65596	0.970319	0.834741	0.481748
NCI-H1993	908476	lung	lung_NSCLC_adenocarcinoma	2.70284	0.880369	0.766022	1.29209
LU-65	724863	lung	lung_NSCLC_large_cell	2.91502	1.24279	1.38058	1.47114
GA-10	1303896	blood	Burkitt_lymphoma	0.558713	0.616961	0.872947	1.46106
GCT	906999	soft_tissue	soft_tissue_other			-0.739071	-2.5571
U031	905981	kidney	kidney			-1.30067	-2.15694
LOXIMVI	905974	skin	melanoma			-1.19719	-2.0805
KYSE-270	907319	aero_digestive_tract	oesophagus			-0.738887	-2.05422
EJM	1297447	blood	lymphoid_neoplasm_other	-0.0634952	0.852805	1.83929	1.47751
LU-99A	907796	lung	lung_NSCLC_large_cell			-1.18328	-1.53273
Ramos-2G6-4C10	910401	blood	Burkitt_lymphoma	0.285884	-1.14486	0.753326	1.48403
HSC-3	907061	aero_digestive_tract	head_and_neck			-0.690639	-1.41261
SK-CO-1	909718	digestive_system	large_intestine			-2.30702	-1.35816
A204	910784	soft_tissue	rhabdomyosarcoma			-0.523201	-1.34815
BFTC-909	910698	kidney	kidney			-0.73912	-1.2821
NUGC-3	908455	digestive_system	stomach			-1.47635	-1.25043
HCC1806	907047	breast	breast			-1.12068	-1.20978
EB2	906846	blood	Burkitt_lymphoma	-1.01404	1.00044	-0.260569	1.53071
T-24	724812	urogenital_system	Bladder			-1.41156	-1.19804
MEC-1	1330943	blood	B_cell_leukemia	0.378249	0.610533	0.46771	1.53946
769-P	910922	kidney	kidney			-0.86335	-1.16546
HO-1-N-1	924111	aero_digestive_tract	head_and_neck			-0.800689	-1.09457
IST-MES1	907173	skin	melanoma			0.0221765	-1.05952
OAW-28	946360	urogenital_system	ovary			-0.319663	-0.997444
MB157	1298233	breast	breast			-0.720482	-0.90559
PL18	1240208	pancreas	pancreas			-0.735079	-0.900035
BL-41	910706	blood	Burkitt_lymphoma	-1.11929	1.17313	-1.30514	1.56788
BPH-1	924105	urogenital_system	prostate			-0.358218	-0.798203
OSC-19	1298362	aero_digestive_tract	head_and_neck			0.652008	-0.785386
SK-LU-1	909721	lung	lung_NSCLC_adenocarcinoma			-0.663932	-0.737445
RD	909264	soft_tissue	rhabdomyosarcoma			0.0956523	-0.725325
LCLC-103H	753586	blood	lymphoblastic_leukemia	0.0414122	0.448237	1.40239	1.61236
KP-4	753572	pancreas	pancreas			0.11028	-0.669396
L-428	907322	blood	Myeloma	0.548756	0.534162	0.331757	1.62263
HPAF-II	724869	pancreas	pancreas			0.264489	-0.660072
KARPAS-620	1327775	blood	lymphoblastic_leukemia	1.79064	1.30067	1.55874	1.69148
TCCSUP	687459	urogenital_system	Bladder			0.424949	-0.603229
HTC-C3	924151	digestive_system	large_intestine			0.167649	-0.538506
COR-L105	906805	lung	lung_NSCLC_adenocarcinoma			0.854282	-0.526835
OVCAR-3	905933	urogenital_system	ovary			1.07904	-0.507726
JJN-3	1327766	blood	Burkitt_lymphoma	-0.306702	0.791585	1.1611	1.71433
LC-2-ad	907786	lung	lung_NSCLC_squamous_cell_carcinoma			-0.990492	-0.486529
SN12C	905979	kidney	kidney			-0.26369	-0.485376
AMO-1	1295741	blood	haematopoietic_neoplasm_other	0.521427	1.11126	0.756801	1.77374
RERF-GC-1B	1240209	digestive_system	stomach			0.315378	-0.379061
LB996-RCC	753585	urogenital_system	Bladder			-0.689912	-0.374065
Hs-445	1322218	pancreas	pancreas			-1.10817	-0.333751
RL	910861	blood	B_cell_lymphoma	-0.200027	0.849578	1.72337	1.79934
LNCaP-Clone-FGC	907788	urogenital_system	prostate			-0.792365	-0.291694
NCI-H2030	722045	lung	lung_NSCLC_adenocarcinoma			-0.263532	-0.268649
KYSE-180	907318	aero_digestive_tract	oesophagus			0.201254	-0.263464
SCC-15	910911	aero_digestive_tract	head_and_neck			-0.280662	-0.261932
SU-DHL-6	1331037	blood	B_cell_lymphoma	-0.316475	1.07015	1.85546	1.84372
SNU-398	1240217	digestive_system	liver			0.593069	-0.244
ChaGo-K-1	687596	lung	lung_NSCLC_not_specified			1.03208	-0.201406
SU-DHL-10	1331033	blood	B_cell_lymphoma			1.22474	2.00673
CAMA-1	946382	breast	breast			1.59383	-0.198983
NCI-H1915	1240184	lung	lung_NSCLC_large_cell			-0.0417493	-0.196877
NCI-H2085	687812	lung	lung_NSCLC_adenocarcinoma			0.696672	-0.176035
BCPAP	924104	thyroid	thyroid			-0.350599	-0.119513
A172	687563	nervous_system	glioma			-0.559627	-0.103252
BHY	753535	aero_digestive_tract	head_and_neck			0.586359	-0.0634676
PC-3	905934	urogenital_system	prostate			-0.498464	-0.0236756
SW900	724879	lung	lung_NSCLC_squamous_cell_carcinoma			0.450809	-0.0193082
Hs-940-T	1298145	skin	melanoma			0.604958	0.00865454
786-0	905947	kidney	kidney			0.142499	0.0116504
NCI-H1355	724866	lung	lung_NSCLC_adenocarcinoma			0.119374	0.0661447
ML-1	1240178	thyroid	thyroid			0.0860883	0.166498
H2810	1240137	lung	mesothelioma			-0.859133	0.173784
GAMG	906868	nervous_system	glioma			0.4401	0.230831
SUP-B15	1247871	blood	lymphoblastic_leukemia	-1.29726	-2.95666
MY-M12	1330960	blood	leukemia	-0.511072	-2.14281
DOHH-2	906842	blood	B_cell_lymphoma	-1.48459	-1.88931
MFE-319	1240174	urogenital_system	endometrium			0.620342	0.28562
H2818	1290814	lung	mesothelioma			1.21429	0.293679
NCI-H1299	724831	lung	lung_NSCLC_large_cell			0.83857	0.330948
HT-144	907067	urogenital_system	Bladder			0.180623	0.341979
H2804	1240136	lung	mesothelioma			-0.934565	0.385909
MDA-MB-157	925338	breast	breast			0.236957	0.534303
PANC-10-05	925348	pancreas	pancreas			0.316726	0.553363
PCI-38	1240205	aero_digestive_tract	head_and_neck			0.00982272	0.569962
SW1088	909745	nervous_system	glioma			0.585426	0.572586
SW837	909755	digestive_system	large_intestine			1.32594	0.580754
NB7	949174	nervous_system	neuroblastoma			0.458543	0.631206
HEL	907053	urogenital_system	endometrium			-1.0818	0.668491
JAR	907175	urogenital_system	Bladder			0.141497	0.751963
NCI-H522	905944	lung	lung_NSCLC_adenocarcinoma			0.661727	0.80107
KG-1	907278	nervous_system	neuroblastoma			-0.20663	0.82216
SW872	909756	soft_tissue	soft_tissue_other			-0.543073	0.858238
NCI-H2170	687815	lung	lung_NSCLC_squamous_cell_carcinoma			-0.49521	0.86647
COLO-829	687448	skin	melanoma			0.0127441	0.887968
NCI-H820	1333019	lung	lung_NSCLC_papillary			1.5199	0.894827
SK-MEL-28	905954	skin	melanoma			0.713879	0.977776
KG-1-C	1240164	blood	acute_myeloid_leukaemia	0.267412	0.379525
MKN1	908138	digestive_system	stomach			0.85329	1.00481
NCI-H1793	908463	lung	lung_NSCLC_adenocarcinoma			0.659945	1.02351
SW156	1240220	kidney	kidney			0.763496	1.02667
KMRC-1	1298168	blood	acute_myeloid_leukaemia	-0.0366155	0.575278
RT-112	909704	urogenital_system	Bladder			0.867003	1.03737
SW1463	909748	digestive_system	large_intestine			1.04465	1.03893
H2803	1240135	lung	mesothelioma			0.0177885	1.06685
NCI-H2066	1330973	lung	lung_small_cell_carcinoma			-0.0972905	1.11274
SNU-1040	1659823	NA	NA			1.65501	1.12021
BEN	753534	lung	lung_NSCLC_not_specified			1.32798	1.12335
SW1116	909746	digestive_system	large_intestine			1.32532	1.163
MZ7-mel	753596	skin	melanoma			0.300127	1.19243
NCI-H196	1240186	lung	lung_small_cell_carcinoma			0.351419	1.20406
GP5d	907291	digestive_system	large_intestine			0.459804	1.24324
CAL-54	910952	kidney	kidney			0.167964	1.27286
TGBC24TKB	910695	digestive_system	biliary_tract			1.2686	1.28258
TE-10	753622	aero_digestive_tract	oesophagus			-0.00378102	1.29557
KALS-1	907271	skin	melanoma			0.271901	1.31305
H-EMC-SS	907290	bone	chondrosarcoma			-0.216881	1.35851
COR-L32	1322212	lung	lung_small_cell_carcinoma			1.33804	1.45415
COLO-792	906814	skin	melanoma			0.477668	1.48522
NCI-H1573	908472	lung	lung_NSCLC_adenocarcinoma			0.947661	1.48821
H2591	1240131	lung	mesothelioma			0.516437	1.74718
BC-2	1295743	blood	B_cell_lymphoma
BC-3	910918	blood	B_cell_lymphoma
BICR31	1290725	aero_digestive_tract	head_and_neck
CAL-148	924106	breast	breast
Caov-3	906825	urogenital_system	ovary
CHP-134	910941	nervous_system	neuroblastoma
COR-L303	1297438	lung	lung_small_cell_carcinoma
COR-L311	687980	lung	lung_small_cell_carcinoma
DMS-153	687984	lung	lung_small_cell_carcinoma
DV-90	753553	lung	lung_NSCLC_adenocarcinoma
ECC12	906849	digestive_system	stomach
ECC4	906850	digestive_system	digestive_system_other
EW7476	1290801	bone	osteosarcoma
H2596	1240133	lung	mesothelioma
HCC-33	1303901	lung	lung_small_cell_carcinoma
HCC1599	749713	breast	breast
HCE-4	753559	breast	breast
HPAC	1298136	bone	osteosarcoma
IM-95	1240155	blood	Myeloma
K052	907284	blood	chronic_myeloid_leukaemia
K19	1298159	skin	melanoma
K4	1298161	skin	melanoma
K8	1298162	thyroid	thyroid
KP-N-YS	946363	nervous_system	neuroblastoma
LC-1F	907785	lung	lung_NSCLC_squamous_cell_carcinoma
MDA-MB-134-VI	908119	breast	breast
MKL-1-subclone-2	1333014	skin	Merkel_cell_carcinoma
MKL-2	1333015	skin	Merkel_cell_carcinoma
NCCIT	908441	urogenital_system	testis
NCI-H1184	688000	lung	lung_small_cell_carcinoma
NCI-H1385	1330965	lung	lung_NSCLC_squamous_cell_carcinoma
NCI-H1404	1330969	lung	lung_NSCLC_papillary
NCI-H1522	908464	lung	lung_small_cell_carcinoma
NCI-H1618	753601	lung	lung_small_cell_carcinoma
NCI-H1650	687800	lung	lung_NSCLC_adenocarcinoma
NCI-H1926	908477	lung	lung_small_cell_carcinoma
NCI-H2171	688015	lung	lung_small_cell_carcinoma
NCI-H2196	908481	lung	lung_small_cell_carcinoma
NCI-H220	1330974	lung	lung_small_cell_carcinoma
NCI-H2228	687816	lung	lung_NSCLC_adenocarcinoma
NCI-H719	924242	lung	lung_small_cell_carcinoma
NCI-H748	909194	lung	lung_small_cell_carcinoma
NCI-H865	1330977	lung	lung_small_cell_carcinoma
NK-92MI	1330981	blood	lymphoid_neoplasm_other
OSA-80	1298361	bone	osteosarcoma
P3HR-1	1330988	blood	Burkitt_lymphoma
PLC-PRF-5	925349	digestive_system	liver
RD-ES	1330996	bone	ewings_sarcoma
SCC-3	910930	blood	B_cell_lymphoma
SIG-M5	909715	blood	acute_myeloid_leukaemia
SNU-175	1659928	NA	NA
SNU-475	909739	digestive_system	liver
SU-DHL-1	909742	blood	anaplastic_large_cell_lymphoma
TALL-1	909762	blood	lymphoblastic_T_cell_leukaemia
TE-441-T	924248	soft_tissue	rhabdomyosarcoma
Tera-1	1331043	urogenital_system	testis
TF-1	1331044	blood	acute_myeloid_leukaemia
Toledo	1331046	blood	B_cell_lymphoma
UACC-812	910910	breast	breast
UISO-MCC-1	1299074	skin	Merkel_cell_carcinoma
VM-CUB-1	909780	urogenital_system	Bladder
WM239A	1240225	skin	melanoma
WM902B	1240227	skin	melanoma
YMB-1-E	1303911	breast	breast
